# Supplementary material for: Proteomics Profiling of Neuron-Derived Small Extracellular Vesicles from Human Plasma: Enabling Single-Subject Analysis
Source: Int J Mol Sci. 2021 Mar 14;22(6):2951. doi: 10.3390/ijms22062951 (PMC7999506; doi:10.3390/ijms22062951)
Supplement: Supplementary file 1 [file ijms-22-02951-s001.zip]

Archive with 6 entries (6 files):
- Supplementary Material/Supp_Info_IJMS_NDsEV_Proof_Confirm.pdf
- Supplementary Material/Supplementary Dataset - SD1.xlsx
- Supplementary Material/Supplementary Dataset - SD2.xlsx
- Supplementary Material/Supplementary Dataset - SD3.xlsx
- Supplementary Material/Supplementary Dataset - SD4.xlsx
- Supplementary Material/Supplementary Dataset - SD5.xlsx
