# Supplementary material for: Proteomics Profiling of Neuron-Derived Small Extracellular Vesicles from Human Plasma: Enabling Single-Subject Analysis
Source: Int J Mol Sci. 2021 Mar 14;22(6):2951. doi: 10.3390/ijms22062951 (PMC7999506; doi:10.3390/ijms22062951)
Supplement: Supplementary file 1 [file ijms-22-02951-s001.zip › Supplementary Material/Supplementary Dataset - SD1.xlsx]

## Sheet: NES-NDsEV
Supplementary Dataset - SD1. Identified protein groups from cultured human neurons derived small extracellular vesicles (NES-NDsEV)
Checked	Master	Accession	Description	Gene name	Contaminant	Coverage	# Peptides	# PSMs	# Unique Peptides	# Protein Groups	# AAs	MW [kDa]	calc. pI	Area	emPAI	Score Sequest HT	# Peptides Sequest HT
FALSE	Master Protein	P02790	Hemopexin OS=Homo sapiens OX=9606 GN=HPX PE=1 SV=2	HPX	FALSE	74	35	375	35	1	462	51,643	7,02	50000000000	1349,314	1101	35
FALSE	Master Protein	Q08380	Galectin-3-binding protein OS=Homo sapiens OX=9606 GN=LGALS3BP PE=1 SV=1	LGALS3BP	FALSE	54	26	139	26	1	585	65,289	5,27	4300000000	41,987	471	26
FALSE	Master Protein	P02787	Serotransferrin OS=Homo sapiens OX=9606 GN=TF PE=1 SV=3	TF	FALSE	70	53	244	53	1	698	77,014	7,12	3000000000	298,358	750	53
FALSE	Master Protein	P10909	Clusterin OS=Homo sapiens OX=9606 GN=CLU PE=1 SV=1	CLU	FALSE	44,097995545657	24	108	24	1	449	52,461	6,27	2800000000	176,828	314	24
FALSE	Master Protein	Q14624	Inter-alpha-trypsin inhibitor heavy chain H4 OS=Homo sapiens OX=9606 GN=ITIH4 PE=1 SV=4	ITIH4	FALSE	16	14	66	14	1	930	103,293	6,98	1700000000	3,566	236	14
FALSE	Master Protein	P23471	Receptor-type tyrosine-protein phosphatase zeta OS=Homo sapiens OX=9606 GN=PTPRZ1 PE=1 SV=4	PTPRZ1	FALSE	12	21	59	21	1	2315	254,429	4,88	560000000	1,55	195	21
FALSE	Master Protein	P01857	Immunoglobulin heavy constant gamma 1 OS=Homo sapiens OX=9606 GN=IGHG1 PE=1 SV=1	IGHG1	FALSE	59	13	62	6	1	330	36,083	8,19	530000000	115,591	189	13
FALSE	Master Protein	O00468	Agrin OS=Homo sapiens OX=9606 GN=AGRN PE=1 SV=6	AGRN	FALSE	45	68	134	68	1	2068	217,179	6,39	470000000	14,375	460	68
FALSE	Master Protein	Q13491	Neuronal membrane glycoprotein M6-b OS=Homo sapiens OX=9606 GN=GPM6B PE=1 SV=2	GPM6B	FALSE	22	5	10	4	1	265	28,969	5,76	380000000	30,623	37	5
FALSE	Master Protein	P60033	CD81 antigen OS=Homo sapiens OX=9606 GN=CD81 PE=1 SV=1	CD81	FALSE	30	4	16	4	1	236	25,792	5,29	370000000	12,895	62	4
FALSE	Master Protein	P00751	Complement factor B OS=Homo sapiens OX=9606 GN=CFB PE=1 SV=2	CFB	FALSE	29	22	34	22	1	764	85,479	7,06	360000000	4,712	101	22
FALSE	Master Protein	P05156	Complement factor I OS=Homo sapiens OX=9606 GN=CFI PE=1 SV=2	CFI	FALSE	37,221269296741	20	68	20	1	583	65,707	7,5	360000000	25,827	227	20
FALSE	Master Protein	P01861	Immunoglobulin heavy constant gamma 4 OS=Homo sapiens OX=9606 GN=IGHG4 PE=1 SV=1	IGHG4	FALSE	55	12	67	6	1	327	35,918	7,36	310000000	84,77	195	12
FALSE	Master Protein	P00738	Haptoglobin OS=Homo sapiens OX=9606 GN=HP PE=1 SV=1	HP	FALSE	31	11	23	6	1	406	45,177	6,58	300000000	9	69,878523349762	11
FALSE	Master Protein	P13611	Versican core protein OS=Homo sapiens OX=9606 GN=VCAN PE=1 SV=3	VCAN	FALSE	8	22	43	22	1	3396	372,59	4,51	280000000	0,871	138	22
FALSE	Master Protein	P01834	Immunoglobulin kappa constant OS=Homo sapiens OX=9606 GN=IGKC PE=1 SV=2	IGKC	FALSE	80	7	40	7	1	107	11,758	6,52	260000000	999	144,74906039238	7
FALSE	Master Protein	P51674	Neuronal membrane glycoprotein M6-a OS=Homo sapiens OX=9606 GN=GPM6A PE=1 SV=2	GPM6A	FALSE	25	8	11	7	1	278	31,188	5,27	250000000	7,254	34	8
FALSE	Master Protein	A6NE02	BTB/POZ domain-containing protein 17 OS=Homo sapiens OX=9606 GN=BTBD17 PE=3 SV=1	BTBD17	FALSE	34	12	22	12	1	478	52,438	8,78	230000000	5,7	75,724733710289	12
FALSE	Master Protein	P35542	Serum amyloid A-4 protein OS=Homo sapiens OX=9606 GN=SAA4 PE=1 SV=2	SAA4	FALSE	38	4	11	4	1	130	14,737	9,07	160000000	9	29	4
FALSE	Master Protein	P01859	Immunoglobulin heavy constant gamma 2 OS=Homo sapiens OX=9606 GN=IGHG2 PE=1 SV=2	IGHG2	FALSE	44,478527607362	11	56	3	1	326	35,878	7,59	120000000	99	156	11
FALSE	Master Protein	Q9H313	Protein tweety homolog 1 OS=Homo sapiens OX=9606 GN=TTYH1 PE=1 SV=1	TTYH1	FALSE	18	6	8	6	1	450	49,019	4,97	120000000	3,125	24,600359916687	6
FALSE	Master Protein	P01876	Immunoglobulin heavy constant alpha 1 OS=Homo sapiens OX=9606 GN=IGHA1 PE=1 SV=2	IGHA1	FALSE	37	12	26	9	1	353	37,631	6,51	110000000	11,915	76	12
FALSE	Master Protein	Q9P2B2	Prostaglandin F2 receptor negative regulator OS=Homo sapiens OX=9606 GN=PTGFRN PE=1 SV=2	PTGFRN	FALSE	34	27	34	27	1	879	98,495	6,61	110000000	3,365	84	27
FALSE	Master Protein	P62979	Ubiquitin-40S ribosomal protein S27a OS=Homo sapiens OX=9606 GN=RPS27A PE=1 SV=2	RPS27A	FALSE	31	6	20	6	1	156	17,953	9,64	110000000	20,544	56	6
FALSE	Master Protein	P10599	Thioredoxin OS=Homo sapiens OX=9606 GN=TXN PE=1 SV=3	TXN	FALSE	12	1	1	1	1	105	11,73	4,92	100000000	0,389	3	1
FALSE	Master Protein	P07093	Glia-derived nexin OS=Homo sapiens OX=9606 GN=SERPINE2 PE=1 SV=1	SERPINE2	FALSE	32	10	14	10	1	398	43,974	9,29	100000000	3,329	47	10
FALSE	Master Protein	A0A0C4DH25	Immunoglobulin kappa variable 3D-20 OS=Homo sapiens OX=9606 GN=IGKV3D-20 PE=3 SV=1	IGKV3D-20	FALSE	13	1	2	1	1	116	12,507	4,59	96000000	1,154	8	1
FALSE	Master Protein	P02649	Apolipoprotein E OS=Homo sapiens OX=9606 GN=APOE PE=1 SV=1	APOE	FALSE	60	15	22	15	1	317	36,132	5,73	89000000	8,006	69	15
FALSE	Master Protein	Q5TCS8	Adenylate kinase 9 OS=Homo sapiens OX=9606 GN=AK9 PE=1 SV=2	AK9	FALSE	0,994243851386709	1	1	1	1	1911	221,273	5,01	81000000	0,025	3	1
FALSE	Master Protein	Q02413	Desmoglein-1 OS=Homo sapiens OX=9606 GN=DSG1 PE=1 SV=2	DSG1	FALSE	22	17	25	17	1	1049	113,676	5,03	80000000	2,529	74	17
FALSE	Master Protein	A0A0B4J1X5	Immunoglobulin heavy variable 3-74 OS=Homo sapiens OX=9606 GN=IGHV3-74 PE=3 SV=1	IGHV3-74	FALSE	18	2	5	1	1	117	12,831	8,66	75000000	4,179	15	2
FALSE	Master Protein	Q08431	Lactadherin OS=Homo sapiens OX=9606 GN=MFGE8 PE=1 SV=3	MFGE8	FALSE	52	15	19	15	1	387	43,077	8,15	71000000	5,19	56	15
FALSE	Master Protein	P06681	Complement C2 OS=Homo sapiens OX=9606 GN=C2 PE=1 SV=2	C2	FALSE	22	15	22	15	1	752	83,214	7,42	70000000	2,075	70	15
FALSE	Master Protein	Q9BXJ0	Complement C1q tumor necrosis factor-related protein 5 OS=Homo sapiens OX=9606 GN=C1QTNF5 PE=1 SV=1	C1QTNF5	FALSE	25	5	21	5	1	243	25,283	6,54	68000000	3,642	79	5
FALSE	Master Protein	P81605	Dermcidin OS=Homo sapiens OX=9606 GN=DCD PE=1 SV=2	DCD	FALSE	20	2	2	2	1	110	11,277	6,54	68000000	1,154	5	2
FALSE	Master Protein	A0A0C4DH55	Immunoglobulin kappa variable 3D-7 OS=Homo sapiens OX=9606 GN=IGKV3D-7 PE=3 SV=5	IGKV3D-7	FALSE	7	1	1	1	1	119	13,139	5,94	68000000	0,585	2	1
FALSE	Master Protein	P68871	Hemoglobin subunit beta OS=Homo sapiens OX=9606 GN=HBB PE=1 SV=2	HBB	FALSE	70	8	12	5	1	147	15,988	7,28	67000000	11,328	33	8
FALSE	Master Protein	P01824	Immunoglobulin heavy variable 4-39 OS=Homo sapiens OX=9606 GN=IGHV4-39 PE=1 SV=2	IGHV4-39	FALSE	7,2	1	1	1	1	125	13,908	9,26	62000000	0,585	2	1
FALSE	Master Protein	P04196	Histidine-rich glycoprotein OS=Homo sapiens OX=9606 GN=HRG PE=1 SV=1	HRG	FALSE	19	8	10	8	1	525	59,541	7,5	58000000	1,512	32	8
FALSE	Master Protein	P01871	Immunoglobulin heavy constant mu OS=Homo sapiens OX=9606 GN=IGHM PE=1 SV=4	IGHM	FALSE	23	10	17	10	1	453	49,409	6,77	55000000	2,728	51,296306848526	10
FALSE	Master Protein	P11047	Laminin subunit gamma-1 OS=Homo sapiens OX=9606 GN=LAMC1 PE=1 SV=3	LAMC1	FALSE	13	18	19	18	1	1609	177,489	5,12	53000000	0,725	60	18
FALSE	Master Protein	Q92820	Gamma-glutamyl hydrolase OS=Homo sapiens OX=9606 GN=GGH PE=1 SV=2	GGH	FALSE	33	10	14	10	1	318	35,941	7,11	53000000	5,31	40	10
FALSE	Master Protein	O14745	Na(+)/H(+) exchange regulatory cofactor NHE-RF1 OS=Homo sapiens OX=9606 GN=SLC9A3R1 PE=1 SV=4	SLC9A3R1	FALSE	50	15	20	15	1	358	38,845	5,77	51000000	6,305	60	15
FALSE	Master Protein	Q96IY4	Carboxypeptidase B2 OS=Homo sapiens OX=9606 GN=CPB2 PE=1 SV=2	CPB2	FALSE	28	9	13	9	1	423	48,393	7,71	49000000	2,511	36	9
FALSE	Master Protein	P13987	CD59 glycoprotein OS=Homo sapiens OX=9606 GN=CD59 PE=1 SV=1	CD59	FALSE	25	3	6	3	1	128	14,168	6,48	46000000	4,179	17	3
FALSE	Master Protein	P15924	Desmoplakin OS=Homo sapiens OX=9606 GN=DSP PE=1 SV=3	DSP	FALSE	20	54	68	54	1	2871	331,569	6,81	46000000	1,554	191	54
FALSE	Master Protein	P31151	Protein S100-A7 OS=Homo sapiens OX=9606 GN=S100A7 PE=1 SV=4	S100A7	FALSE	45	5	8	5	1	101	11,464	6,77	44000000	12,895	23	5
FALSE	Master Protein	P04406	Glyceraldehyde-3-phosphate dehydrogenase OS=Homo sapiens OX=9606 GN=GAPDH PE=1 SV=3	GAPDH	FALSE	25	7	13	7	1	335	36,03	8,46	44000000	4,275	36	7
FALSE	Master Protein	P01880	Immunoglobulin heavy constant delta OS=Homo sapiens OX=9606 GN=IGHD PE=1 SV=3	IGHD	FALSE	24	6	8	6	1	384	42,326	8,12	44000000	1,512	22	6
FALSE	Master Protein	Q969P0	Immunoglobulin superfamily member 8 OS=Homo sapiens OX=9606 GN=IGSF8 PE=1 SV=1	IGSF8	FALSE	23	11	13	11	1	613	64,994	8	43000000	1,913	35	11
FALSE	Master Protein	P14923	Junction plakoglobin OS=Homo sapiens OX=9606 GN=JUP PE=1 SV=3	JUP	FALSE	30,738255033557	17	21	17	1	745	81,693	6,14	42000000	2,079	67,811289191246	17
FALSE	Master Protein	P01040	Cystatin-A OS=Homo sapiens OX=9606 GN=CSTA PE=1 SV=1	CSTA	FALSE	39	4	5	4	1	98	11	5,5	41000000	4,179	12	4
FALSE	Master Protein	P04156	Major prion protein OS=Homo sapiens OX=9606 GN=PRNP PE=1 SV=1	PRNP	FALSE	9	2	5	2	1	253	27,643	9	40000000	2,162	14	2
FALSE	Master Protein	P61626	Lysozyme C OS=Homo sapiens OX=9606 GN=LYZ PE=1 SV=1	LYZ	FALSE	13	2	3	2	1	148	16,526	9,16	39000000	1,154	8	2
FALSE	Master Protein	P15328	Folate receptor alpha OS=Homo sapiens OX=9606 GN=FOLR1 PE=1 SV=3	FOLR1	FALSE	8	2	2	2	1	257	29,799	7,97	39000000	0,389	6	2
FALSE	Master Protein	P23142	Fibulin-1 OS=Homo sapiens OX=9606 GN=FBLN1 PE=1 SV=4	FBLN1	FALSE	30	17	25	17	1	703	77,162	5,22	37000000	4,436	85	17
FALSE	Master Protein	P03952	Plasma kallikrein OS=Homo sapiens OX=9606 GN=KLKB1 PE=1 SV=1	KLKB1	FALSE	28	14	17	14	1	638	71,323	8,22	37000000	1,801	48	14
FALSE	Master Protein	P21926	CD9 antigen OS=Homo sapiens OX=9606 GN=CD9 PE=1 SV=4	CD9	FALSE	17	4	6	4	1	228	25,399	7,15	36000000	9	18	4
FALSE	Master Protein	O75462	Cytokine receptor-like factor 1 OS=Homo sapiens OX=9606 GN=CRLF1 PE=1 SV=1	CRLF1	FALSE	27	9	10	9	1	422	46,273	9,11	36000000	1,371	32	9
FALSE	Master Protein	P03951	Coagulation factor XI OS=Homo sapiens OX=9606 GN=F11 PE=1 SV=1	F11	FALSE	18,4	9	10	9	1	625	70,064	8,1	35000000	0,753	29	9
FALSE	Master Protein	P55058	Phospholipid transfer protein OS=Homo sapiens OX=9606 GN=PLTP PE=1 SV=1	PLTP	FALSE	16	5	8	5	1	493	54,705	7,01	34000000	1,089	26	5
FALSE	Master Protein	Q96PD5	N-acetylmuramoyl-L-alanine amidase OS=Homo sapiens OX=9606 GN=PGLYRP2 PE=1 SV=1	PGLYRP2	FALSE	23	8	12	8	1	576	62,178	7,55	33000000	1,894	37	8
FALSE	Master Protein	P08962	CD63 antigen OS=Homo sapiens OX=9606 GN=CD63 PE=1 SV=2	CD63	FALSE	4	1	1	1	1	238	25,619	7,81	33000000	0,334	2	1
FALSE	Master Protein	P04114	Apolipoprotein B-100 OS=Homo sapiens OX=9606 GN=APOB PE=1 SV=2	APOB	FALSE	11	42	47	42	1	4563	515,283	7,05	32000000	0,514	138	42
FALSE	Master Protein	P01700	Immunoglobulin lambda variable 1-47 OS=Homo sapiens OX=9606 GN=IGLV1-47 PE=1 SV=2	IGLV1-47	FALSE	11	1	1	1	1	117	12,276	5,91	32000000	0,585	2	1
FALSE	Master Protein	P69905	Hemoglobin subunit alpha OS=Homo sapiens OX=9606 GN=HBA1 PE=1 SV=2	HBA1	FALSE	55	5	9	5	1	142	15,248	8,68	30000000	9	29	5
FALSE	Master Protein	Q86TJ2	Transcriptional adapter 2-beta OS=Homo sapiens OX=9606 GN=TADA2B PE=1 SV=2	TADA2B	FALSE	1	1	2	1	1	420	48,44	7,83	29000000	0,136	4	1
FALSE	Master Protein	P06312	Immunoglobulin kappa variable 4-1 OS=Homo sapiens OX=9606 GN=IGKV4-1 PE=1 SV=1	IGKV4-1	FALSE	19	2	2	2	1	121	13,372	5,25	29000000	1,154	4	2
FALSE	Master Protein	P02647	Apolipoprotein A-I OS=Homo sapiens OX=9606 GN=APOA1 PE=1 SV=1	APOA1	FALSE	33	7	9	6	1	267	30,759	5,76	29000000	1,783	29	7
FALSE	Master Protein	P02679	Fibrinogen gamma chain OS=Homo sapiens OX=9606 GN=FGG PE=1 SV=3	FGG	FALSE	32	12	15	12	1	453	51,479	5,62	28000000	2,594	41	12
FALSE	Master Protein	P07942	Laminin subunit beta-1 OS=Homo sapiens OX=9606 GN=LAMB1 PE=1 SV=2	LAMB1	FALSE	12	17	18	17	1	1786	197,909	4,94	27000000	0,621	51	17
FALSE	Master Protein	P98160	Basement membrane-specific heparan sulfate proteoglycan core protein OS=Homo sapiens OX=9606 GN=HSPG2 PE=1 SV=4	HSPG2	FALSE	11	34	39	34	1	4391	468,532	6,51	27000000	0,537	117	34
FALSE	Master Protein	O60885	Bromodomain-containing protein 4 OS=Homo sapiens OX=9606 GN=BRD4 PE=1 SV=2	BRD4	FALSE	0,66079295154185	1	1	1	1	1362	152,124	9,19	25000000	0	2	1
FALSE	Master Protein	Q5T750	Skin-specific protein 32 OS=Homo sapiens OX=9606 GN=XP32 PE=1 SV=1	XP32	FALSE	3,2	1	1	1	1	250	26,219	7,97	25000000	0,212	2	1
FALSE	Master Protein	P02675	Fibrinogen beta chain OS=Homo sapiens OX=9606 GN=FGB PE=1 SV=2	FGB	FALSE	31	10	14	10	1	491	55,892	8,27	24000000	1,712	47	10
FALSE	Master Protein	P08519	Apolipoprotein(a) OS=Homo sapiens OX=9606 GN=LPA PE=1 SV=1	LPA	FALSE	36	8	10	8	1	4548	500,995	5,88	23000000	0,141	27	8
FALSE	Master Protein	O00560	Syntenin-1 OS=Homo sapiens OX=9606 GN=SDCBP PE=1 SV=1	SDCBP	FALSE	48,993288590604	8	13	8	1	298	32,424	7,53	23000000	11,328	41	8
FALSE	Master Protein	A0A0B4J1U7	Immunoglobulin heavy variable 6-1 OS=Homo sapiens OX=9606 GN=IGHV6-1 PE=3 SV=1	IGHV6-1	FALSE	5	1	2	1	1	121	13,473	9,2	22000000	0,778	4	1
FALSE	Master Protein	P01042	Kininogen-1 OS=Homo sapiens OX=9606 GN=KNG1 PE=1 SV=2	KNG1	FALSE	15	7	9	7	1	644	71,912	6,81	22000000	0,778	23	7
FALSE	Master Protein	P04278	Sex hormone-binding globulin OS=Homo sapiens OX=9606 GN=SHBG PE=1 SV=2	SHBG	FALSE	24	7	7	7	1	402	43,752	6,71	22000000	1,081	19	7
FALSE	Master Protein	P49908	Selenoprotein P OS=Homo sapiens OX=9606 GN=SELENOP PE=1 SV=3	SELENOP	FALSE	14	6	6	6	1	381	43,156	7,87	22000000	1,154	13,592854142189	6
FALSE	Master Protein	Q8WWI5	Choline transporter-like protein 1 OS=Homo sapiens OX=9606 GN=SLC44A1 PE=1 SV=1	SLC44A1	FALSE	19,634703196347	11	11	11	1	657	73,253	8,6	21000000	1,207	32	11
FALSE	Master Protein	P00748	Coagulation factor XII OS=Homo sapiens OX=9606 GN=F12 PE=1 SV=3	F12	FALSE	14	6	8	6	1	615	67,748	7,74	20000000	0,887	24	6
FALSE	Master Protein	P25311	Zinc-alpha-2-glycoprotein OS=Homo sapiens OX=9606 GN=AZGP1 PE=1 SV=2	AZGP1	FALSE	33	8	9	8	1	298	34,237	6,05	20000000	2,162	27,154682636261	8
FALSE	Master Protein	Q92743	Serine protease HTRA1 OS=Homo sapiens OX=9606 GN=HTRA1 PE=1 SV=1	HTRA1	FALSE	21	8	9	8	1	480	51,255	7,83	19000000	1,565	27	8
FALSE	Master Protein	P07355	Annexin A2 OS=Homo sapiens OX=9606 GN=ANXA2 PE=1 SV=2	ANXA2	FALSE	41	12	14	12	1	339	38,58	7,75	19000000	2,899	43	12
FALSE	Master Protein	P02652	Apolipoprotein A-II OS=Homo sapiens OX=9606 GN=APOA2 PE=1 SV=1	APOA2	FALSE	39	3	3	3	1	100	11,168	6,62	18000000	2,981	7	3
FALSE	Master Protein	P60201	Myelin proteolipid protein OS=Homo sapiens OX=9606 GN=PLP1 PE=1 SV=2	PLP1	FALSE	9	2	2	2	1	277	30,057	8,35	18000000	0,425	6	2
FALSE	Master Protein	O43657	Tetraspanin-6 OS=Homo sapiens OX=9606 GN=TSPAN6 PE=1 SV=1	TSPAN6	FALSE	23	4	6	4	1	245	27,545	8,1	17000000	1,894	13	4
FALSE	Master Protein	P04004	Vitronectin OS=Homo sapiens OX=9606 GN=VTN PE=1 SV=1	VTN	FALSE	15	6	7	6	1	478	54,271	5,8	17000000	1,239	21	6
FALSE	Master Protein	P34741	Syndecan-2 OS=Homo sapiens OX=9606 GN=SDC2 PE=1 SV=2	SDC2	FALSE	6	1	1	1	1	201	22,146	4,86	17000000	0,233	3	1
FALSE	Master Protein	P18206	Vinculin OS=Homo sapiens OX=9606 GN=VCL PE=1 SV=4	VCL	FALSE	18	17	19	17	1	1134	123,722	5,66	16000000	0,806	54	17
FALSE	Master Protein	P23526	Adenosylhomocysteinase OS=Homo sapiens OX=9606 GN=AHCY PE=1 SV=4	AHCY	FALSE	15	6	7	6	1	432	47,685	6,34	15000000	0,957	20	6
FALSE	Master Protein	P01877	Immunoglobulin heavy constant alpha 2 OS=Homo sapiens OX=9606 GN=IGHA2 PE=1 SV=4	IGHA2	FALSE	13	5	7	2	1	340	36,568	6,27	15000000	1,154	19	5
FALSE	Master Protein	P02656	Apolipoprotein C-III OS=Homo sapiens OX=9606 GN=APOC3 PE=1 SV=1	APOC3	FALSE	16	1	1	1	1	99	10,845	5,41	15000000	0,468	4	1
FALSE	Master Protein	Q13867	Bleomycin hydrolase OS=Homo sapiens OX=9606 GN=BLMH PE=1 SV=1	BLMH	FALSE	6	2	2	2	1	455	52,528	6,27	14000000	0,194	6	2
FALSE	Master Protein	P06702	Protein S100-A9 OS=Homo sapiens OX=9606 GN=S100A9 PE=1 SV=1	S100A9	FALSE	37,719298245614	3	5	3	1	114	13,234	6,13	14000000	4,179	15	3
FALSE	Master Protein	P62736	Actin, aortic smooth muscle OS=Homo sapiens OX=9606 GN=ACTA2 PE=1 SV=1	ACTA2	FALSE	21	6	8	2	1	377	41,982	5,39	14000000	1,512	16	6
FALSE	Master Protein	P05089	Arginase-1 OS=Homo sapiens OX=9606 GN=ARG1 PE=1 SV=2	ARG1	FALSE	19	5	5	5	1	322	34,713	7,21	14000000	0,896	13,209668636322	5
FALSE	Master Protein	Q08188	Protein-glutamine gamma-glutamyltransferase E OS=Homo sapiens OX=9606 GN=TGM3 PE=1 SV=4	TGM3	FALSE	18,037518037518	10	12	10	1	693	76,584	5,86	14000000	0,962	34	10
FALSE	Master Protein	P05109	Protein S100-A8 OS=Homo sapiens OX=9606 GN=S100A8 PE=1 SV=1	S100A8	FALSE	19	2	3	2	1	93	10,828	7,03	14000000	1,371	6	2
FALSE	Master Protein	P04040	Catalase OS=Homo sapiens OX=9606 GN=CAT PE=1 SV=3	CAT	FALSE	25	12	12	12	1	527	59,719	7,39	14000000	1,512	33	12
FALSE	Master Protein	Q9H336	Cysteine-rich secretory protein LCCL domain-containing 1 OS=Homo sapiens OX=9606 GN=CRISPLD1 PE=2 SV=1	CRISPLD1	FALSE	17,2	7	8	7	1	500	56,851	8,12	14000000	0,978	25	7
FALSE	Master Protein	P61224	Ras-related protein Rap-1b OS=Homo sapiens OX=9606 GN=RAP1B PE=1 SV=1	RAP1B	FALSE	21,195652173913	3	3	3	1	184	20,812	5,78	14000000	0,995	8	3
FALSE	Master Protein	Q9NZH0	G-protein coupled receptor family C group 5 member B OS=Homo sapiens OX=9606 GN=GPRC5B PE=2 SV=2	GPRC5B	FALSE	6	3	5	3	1	403	44,766	8,24	14000000	1,276	16	3
FALSE	Master Protein	A0A075B6R9	Probable non-functional immunoglobulin kappa variable 2D-24 OS=Homo sapiens OX=9606 GN=IGKV2D-24 PE=5 SV=1	IGKV2D-24	FALSE	16	2	2	2	1	120	13,071	8,87	14000000	1,512	5	2
FALSE	Master Protein	P01602	Immunoglobulin kappa variable 1-5 OS=Homo sapiens OX=9606 GN=IGKV1-5 PE=1 SV=2	IGKV1-5	FALSE	9,4017094017094	1	1	1	1	117	12,773	8,28	13000000	0,585	2	1
FALSE	Master Protein	O43854	EGF-like repeat and discoidin I-like domain-containing protein 3 OS=Homo sapiens OX=9606 GN=EDIL3 PE=1 SV=1	EDIL3	FALSE	16	5	7	5	1	480	53,73	7,28	13000000	0,859	21	5
FALSE	Master Protein	P04216	Thy-1 membrane glycoprotein OS=Homo sapiens OX=9606 GN=THY1 PE=1 SV=2	THY1	FALSE	14	2	3	2	1	161	17,923	8,73	13000000	1,683	8	2
FALSE	Master Protein	O95084	Serine protease 23 OS=Homo sapiens OX=9606 GN=PRSS23 PE=1 SV=1	PRSS23	FALSE	6	2	2	2	1	383	42,974	9,42	13000000	0,259	6	2
FALSE	Master Protein	P05556	Integrin beta-1 OS=Homo sapiens OX=9606 GN=ITGB1 PE=1 SV=2	ITGB1	FALSE	14	9	9	9	1	798	88,357	5,39	13000000	0,751	24	9
FALSE	Master Protein	P12273	Prolactin-inducible protein OS=Homo sapiens OX=9606 GN=PIP PE=1 SV=1	PIP	FALSE	13	2	2	2	1	146	16,562	8,05	13000000	0,668	4	2
FALSE	Master Protein	P62873	Guanine nucleotide-binding protein G(I)/G(S)/G(T) subunit beta-1 OS=Homo sapiens OX=9606 GN=GNB1 PE=1 SV=3	GNB1	FALSE	12	4	4	1	1	340	37,353	6	12000000	0,848	11	4
FALSE	Master Protein	P01860	Immunoglobulin heavy constant gamma 3 OS=Homo sapiens OX=9606 GN=IGHG3 PE=1 SV=2	IGHG3	FALSE	45	13	46	5	1	377	41,26	7,9	12000000	23,484	133	13
FALSE	Master Protein	P25391	Laminin subunit alpha-1 OS=Homo sapiens OX=9606 GN=LAMA1 PE=1 SV=2	LAMA1	FALSE	1	5	5	5	1	3075	336,867	6,35	12000000	0,077	12	5
FALSE	Master Protein	O60637	Tetraspanin-3 OS=Homo sapiens OX=9606 GN=TSPAN3 PE=2 SV=1	TSPAN3	FALSE	2	1	1	1	1	253	27,999	5,81	12000000	0,259	2	1
FALSE	Master Protein	O95196	Chondroitin sulfate proteoglycan 5 OS=Homo sapiens OX=9606 GN=CSPG5 PE=1 SV=3	CSPG5	FALSE	10	4	4	4	1	566	59,979	4,5	12000000	0,778	12	4
FALSE	Master Protein	O15498	Synaptobrevin homolog YKT6 OS=Homo sapiens OX=9606 GN=YKT6 PE=1 SV=1	YKT6	FALSE	3	1	1	1	1	198	22,403	6,92	12000000	0,179	1,9707647562027	1
FALSE	Master Protein	P06733	Alpha-enolase OS=Homo sapiens OX=9606 GN=ENO1 PE=1 SV=2	ENO1	FALSE	17	5	5	5	1	434	47,139	7,39	12000000	0,688	13	5
FALSE	Master Protein	P31025	Lipocalin-1 OS=Homo sapiens OX=9606 GN=LCN1 PE=1 SV=1	LCN1	FALSE	12,5	2	2	2	1	176	19,238	5,58	12000000	0,668	4	2
FALSE	Master Protein	P42785	Lysosomal Pro-X carboxypeptidase OS=Homo sapiens OX=9606 GN=PRCP PE=1 SV=1	PRCP	FALSE	11,491935483871	4	4	4	1	496	55,764	7,21	11000000	0,52	13,337443113327	4
FALSE	Master Protein	P29508	Serpin B3 OS=Homo sapiens OX=9606 GN=SERPINB3 PE=1 SV=2	SERPINB3	FALSE	24	9	11	5	1	390	44,537	6,81	11000000	2,008	29	9
FALSE	Master Protein	P01764	Immunoglobulin heavy variable 3-23 OS=Homo sapiens OX=9606 GN=IGHV3-23 PE=1 SV=2	IGHV3-23	FALSE	18	2	4	1	1	117	12,574	8,28	11000000	3,642	13	2
FALSE	Master Protein	P31944	Caspase-14 OS=Homo sapiens OX=9606 GN=CASP14 PE=1 SV=2	CASP14	FALSE	12	4	5	4	1	242	27,662	5,58	11000000	1,154	14,360014796257	4
FALSE	Master Protein	Q86VE9	Serine incorporator 5 OS=Homo sapiens OX=9606 GN=SERINC5 PE=2 SV=1	SERINC5	FALSE	9,9290780141844	3	3	3	1	423	46,977	7,62	11000000	0,389	7	3
FALSE	Master Protein	P68104	Elongation factor 1-alpha 1 OS=Homo sapiens OX=9606 GN=EEF1A1 PE=1 SV=1	EEF1A1	FALSE	4	2	2	2	1	462	50,109	9,01	11000000	0,245	4	2
FALSE	Master Protein	P02671	Fibrinogen alpha chain OS=Homo sapiens OX=9606 GN=FGA PE=1 SV=2	FGA	FALSE	10	8	8	8	1	866	94,914	6,01	10000000	0,668	22	8
FALSE	Master Protein	P24821	Tenascin OS=Homo sapiens OX=9606 GN=TNC PE=1 SV=3	TNC	FALSE	9	14	14	14	1	2201	240,7	4,89	10000000	0,337	39,298523068428	14
FALSE	Master Protein	Q9GZX3	Carbohydrate sulfotransferase 6 OS=Homo sapiens OX=9606 GN=CHST6 PE=1 SV=1	CHST6	FALSE	9	3	3	3	1	395	44,071	9,98	9900000	0,438	8	3
FALSE	Master Protein	P51888	Prolargin OS=Homo sapiens OX=9606 GN=PRELP PE=1 SV=1	PRELP	FALSE	22	7	9	7	1	382	43,782	9,38	9800000	1,462	27	7
FALSE	Master Protein	Q06830	Peroxiredoxin-1 OS=Homo sapiens OX=9606 GN=PRDX1 PE=1 SV=1	PRDX1	FALSE	20	4	4	3	1	199	22,096	8,13	9700000	0,931	9	4
FALSE	Master Protein	P12830	Cadherin-1 OS=Homo sapiens OX=9606 GN=CDH1 PE=1 SV=3	CDH1	FALSE	3	3	3	3	1	882	97,396	4,73	9500000	0,218	6,9241201877594	3
FALSE	Master Protein	Q96HU8	GTP-binding protein Di-Ras2 OS=Homo sapiens OX=9606 GN=DIRAS2 PE=1 SV=1	DIRAS2	FALSE	5	1	1	1	1	199	22,471	8,76	9500000	0,194	2,2356059551239	1
FALSE	Master Protein	Q8WUM4	Programmed cell death 6-interacting protein OS=Homo sapiens OX=9606 GN=PDCD6IP PE=1 SV=1	PDCD6IP	FALSE	13	10	10	10	1	868	95,963	6,52	9400000	0,6	23	10
FALSE	Master Protein	P10114	Ras-related protein Rap-2a OS=Homo sapiens OX=9606 GN=RAP2A PE=1 SV=1	RAP2A	FALSE	20	2	2	2	1	183	20,602	4,82	9300000	0,468	7	2
FALSE	Master Protein	P80723	Brain acid soluble protein 1 OS=Homo sapiens OX=9606 GN=BASP1 PE=1 SV=2	BASP1	FALSE	69	10	12	10	1	227	22,68	4,63	9000000	9	43	10
FALSE	Master Protein	P11279	Lysosome-associated membrane glycoprotein 1 OS=Homo sapiens OX=9606 GN=LAMP1 PE=1 SV=3	LAMP1	FALSE	10	4	4	4	1	417	44,854	8,75	8900000	0,52	9	4
FALSE	Master Protein	Q13835	Plakophilin-1 OS=Homo sapiens OX=9606 GN=PKP1 PE=1 SV=2	PKP1	FALSE	13	7	7	7	1	747	82,808	9,13	8800000	0,42	20	7
FALSE	Master Protein	P32119	Peroxiredoxin-2 OS=Homo sapiens OX=9606 GN=PRDX2 PE=1 SV=5	PRDX2	FALSE	14	2	2	1	1	198	21,878	5,97	8800000	0,468	5	2
FALSE	Master Protein	Q03591	Complement factor H-related protein 1 OS=Homo sapiens OX=9606 GN=CFHR1 PE=1 SV=2	CFHR1	FALSE	13	4	5	3	1	330	37,626	7,39	8700000	0,968	13	4
FALSE	Master Protein	P22748	Carbonic anhydrase 4 OS=Homo sapiens OX=9606 GN=CA4 PE=1 SV=2	CA4	FALSE	18	5	5	5	1	312	35,01	7,83	8600000	1,154	13	5
FALSE	Master Protein	O60883	G-protein coupled receptor 37-like 1 OS=Homo sapiens OX=9606 GN=GPR37L1 PE=1 SV=2	GPR37L1	FALSE	1	1	1	1	1	481	52,736	7,36	8600000	0,136	2	1
FALSE	Master Protein	P02786	Transferrin receptor protein 1 OS=Homo sapiens OX=9606 GN=TFRC PE=1 SV=2	TFRC	FALSE	10	6	6	6	1	760	84,818	6,61	8500000	0,379	17	6
FALSE	Master Protein	P48594	Serpin B4 OS=Homo sapiens OX=9606 GN=SERPINB4 PE=1 SV=2	SERPINB4	FALSE	23	9	11	5	1	390	44,825	6,21	8300000	2,162	32	9
FALSE	Master Protein	Q99816	Tumor susceptibility gene 101 protein OS=Homo sapiens OX=9606 GN=TSG101 PE=1 SV=2	TSG101	FALSE	4	2	2	2	1	390	43,916	6,46	8100000	0,311	4	2
FALSE	Master Protein	P17301	Integrin alpha-2 OS=Homo sapiens OX=9606 GN=ITGA2 PE=1 SV=1	ITGA2	FALSE	4	5	5	5	1	1181	129,214	5,31	8000000	0,259	14	5
FALSE	Master Protein	P47929	Galectin-7 OS=Homo sapiens OX=9606 GN=LGALS7 PE=1 SV=2	LGALS7	FALSE	38	4	5	4	1	136	15,066	7,62	8000000	2,162	15	4
FALSE	Master Protein	O43692	Peptidase inhibitor 15 OS=Homo sapiens OX=9606 GN=PI15 PE=1 SV=1	PI15	FALSE	40	7	9	7	1	258	29,046	8,03	7800000	3,924	25	7
FALSE	Master Protein	Q8N2G4	Ly6/PLAUR domain-containing protein 1 OS=Homo sapiens OX=9606 GN=LYPD1 PE=1 SV=2	LYPD1	FALSE	22	2	3	2	1	141	15,229	8,02	7800000	2,162	6	2
FALSE	Master Protein	P04075	Fructose-bisphosphate aldolase A OS=Homo sapiens OX=9606 GN=ALDOA PE=1 SV=2	ALDOA	FALSE	6	2	2	2	1	364	39,395	8,09	7600000	0,233	5	2
FALSE	Master Protein	Q9UJH8	Meteorin OS=Homo sapiens OX=9606 GN=METRN PE=2 SV=2	METRN	FALSE	6	1	2	1	1	293	31,187	8,09	7600000	0,52	7	1
FALSE	Master Protein	P04899	Guanine nucleotide-binding protein G(i) subunit alpha-2 OS=Homo sapiens OX=9606 GN=GNAI2 PE=1 SV=3	GNAI2	FALSE	18	5	5	5	1	355	40,425	5,54	7500000	0,896	11	5
FALSE	Master Protein	Q8IV08	5'-3' exonuclease PLD3 OS=Homo sapiens OX=9606 GN=PLD3 PE=1 SV=1	PLD3	FALSE	2	1	1	1	1	490	54,671	6,47	7500000	0,129	2	1
FALSE	Master Protein	P11142	Heat shock cognate 71 kDa protein OS=Homo sapiens OX=9606 GN=HSPA8 PE=1 SV=1	HSPA8	FALSE	22	12	16	5	1	646	70,854	5,52	7400000	1,865	42	12
FALSE	Master Protein	Q9BUN1	Protein MENT OS=Homo sapiens OX=9606 GN=MENT PE=1 SV=1	MENT	FALSE	6	2	2	2	1	341	36,746	8,59	7400000	0,274	2	2
FALSE	Master Protein	Q96P63	Serpin B12 OS=Homo sapiens OX=9606 GN=SERPINB12 PE=1 SV=1	SERPINB12	FALSE	10	3	3	3	1	405	46,247	5,53	7200000	0,389	9	3
FALSE	Master Protein	Q16610	Extracellular matrix protein 1 OS=Homo sapiens OX=9606 GN=ECM1 PE=1 SV=2	ECM1	FALSE	2	1	1	1	1	540	60,635	6,71	7200000	0,077	3	1
FALSE	Master Protein	P05090	Apolipoprotein D OS=Homo sapiens OX=9606 GN=APOD PE=1 SV=1	APOD	FALSE	9	2	3	2	1	189	21,262	5,15	7200000	1,154	6,7521106004715	2
FALSE	Master Protein	Q96QA5	Gasdermin-A OS=Homo sapiens OX=9606 GN=GSDMA PE=1 SV=4	GSDMA	FALSE	12	3	3	3	1	445	49,334	5,29	7200000	0,318	9	3
FALSE	Master Protein	P15311	Ezrin OS=Homo sapiens OX=9606 GN=EZR PE=1 SV=4	EZR	FALSE	25	12	16	6	1	586	69,37	6,27	7200000	1,955	47	12
FALSE	Master Protein	O14594	Neurocan core protein OS=Homo sapiens OX=9606 GN=NCAN PE=1 SV=3	NCAN	FALSE	1	2	2	2	1	1321	143,003	5,38	7100000	0,105	6	2
FALSE	Master Protein	P60953	Cell division control protein 42 homolog OS=Homo sapiens OX=9606 GN=CDC42 PE=1 SV=2	CDC42	FALSE	5	1	1	1	1	191	21,245	6,55	7100000	0,259	2	1
FALSE	Master Protein	P01009	Alpha-1-antitrypsin OS=Homo sapiens OX=9606 GN=SERPINA1 PE=1 SV=3	SERPINA1	FALSE	7	3	3	3	1	418	46,707	5,59	7100000	0,318	8	3
FALSE	Master Protein	O75636	Ficolin-3 OS=Homo sapiens OX=9606 GN=FCN3 PE=1 SV=2	FCN3	FALSE	8	2	2	2	1	299	32,882	6,67	7000000	0,359	4	2
FALSE	Master Protein	Q14574	Desmocollin-3 OS=Homo sapiens OX=9606 GN=DSC3 PE=1 SV=3	DSC3	FALSE	2	2	2	2	1	896	99,906	6,1	6900000	0,096	5	2
FALSE	Master Protein	P01782	Immunoglobulin heavy variable 3-9 OS=Homo sapiens OX=9606 GN=IGHV3-9 PE=1 SV=2	IGHV3-9	FALSE	18	2	4	1	1	118	12,936	7,08	6700000	2,162	13	2
FALSE	Master Protein	Q9C0H2	Protein tweety homolog 3 OS=Homo sapiens OX=9606 GN=TTYH3 PE=1 SV=3	TTYH3	FALSE	7	3	3	3	1	523	57,508	5,39	6700000	0,413	9	3
FALSE	Master Protein	P01701	Immunoglobulin lambda variable 1-51 OS=Homo sapiens OX=9606 GN=IGLV1-51 PE=1 SV=2	IGLV1-51	FALSE	6	1	1	1	1	117	12,241	7,03	6600000	0,585	2	1
FALSE	Master Protein	P14618	Pyruvate kinase PKM OS=Homo sapiens OX=9606 GN=PKM PE=1 SV=4	PKM	FALSE	18	6	6	6	1	531	57,9	7,84	6600000	0,562	17	6
FALSE	Master Protein	P35052	Glypican-1 OS=Homo sapiens OX=9606 GN=GPC1 PE=1 SV=2	GPC1	FALSE	10	4	4	4	1	558	61,641	7,3	6600000	0,389	13	4
FALSE	Master Protein	P43003	Excitatory amino acid transporter 1 OS=Homo sapiens OX=9606 GN=SLC1A3 PE=1 SV=1	SLC1A3	FALSE	2,2140221402214	1	1	1	1	542	59,534	8,41	6600000	0,136	2	1
FALSE	Master Protein	Q96FQ6	Protein S100-A16 OS=Homo sapiens OX=9606 GN=S100A16 PE=1 SV=1	S100A16	FALSE	22	2	2	2	1	103	11,794	6,79	6300000	1,154	5	2
FALSE	Master Protein	P16070	CD44 antigen OS=Homo sapiens OX=9606 GN=CD44 PE=1 SV=3	CD44	FALSE	5	3	3	3	1	742	81,487	5,33	6200000	0,259	7	3
FALSE	Master Protein	P48509	CD151 antigen OS=Homo sapiens OX=9606 GN=CD151 PE=1 SV=3	CD151	FALSE	3	1	1	1	1	253	28,276	7,47	6200000	0,194	2	1
FALSE	Master Protein	Q15907	Ras-related protein Rab-11B OS=Homo sapiens OX=9606 GN=RAB11B PE=1 SV=4	RAB11B	FALSE	16	3	3	3	1	218	24,473	5,94	6200000	0,585	7	3
FALSE	Master Protein	Q16270	Insulin-like growth factor-binding protein 7 OS=Homo sapiens OX=9606 GN=IGFBP7 PE=1 SV=1	IGFBP7	FALSE	20	3	3	3	1	282	29,111	7,9	6100000	0,54	13	3
FALSE	Master Protein	P16104	Histone H2AX OS=Homo sapiens OX=9606 GN=H2AX PE=1 SV=2	H2AX	FALSE	6	1	1	1	1	143	15,135	10,74	6100000	0,389	2	1
FALSE	Master Protein	P25705	ATP synthase subunit alpha, mitochondrial OS=Homo sapiens OX=9606 GN=ATP5F1A PE=1 SV=1	ATP5F1A	FALSE	3	2	2	2	1	553	59,714	9,13	6100000	0,155	4	2
FALSE	Master Protein	A0A0C4DH38	Immunoglobulin heavy variable 5-51 OS=Homo sapiens OX=9606 GN=IGHV5-51 PE=3 SV=1	IGHV5-51	FALSE	34	3	3	3	1	117	12,666	8,27	6000000	1,683	8	3
FALSE	Master Protein	P02654	Apolipoprotein C-I OS=Homo sapiens OX=9606 GN=APOC1 PE=1 SV=1	APOC1	FALSE	26	3	4	3	1	83	9,326	8,47	6000000	9	11	3
FALSE	Master Protein	P22735	Protein-glutamine gamma-glutamyltransferase K OS=Homo sapiens OX=9606 GN=TGM1 PE=1 SV=4	TGM1	FALSE	3	3	3	3	1	817	89,73	6,04	5700000	0,162	7	3
FALSE	Master Protein	P07339	Cathepsin D OS=Homo sapiens OX=9606 GN=CTSD PE=1 SV=1	CTSD	FALSE	8	3	3	3	1	412	44,524	6,54	5700000	0,389	6	3
FALSE	Master Protein	P20339	Ras-related protein Rab-5A OS=Homo sapiens OX=9606 GN=RAB5A PE=1 SV=2	RAB5A	FALSE	5	1	1	1	1	215	23,644	8,15	5700000	0,233	2	1
FALSE	Master Protein	P60006	Anaphase-promoting complex subunit 15 OS=Homo sapiens OX=9606 GN=ANAPC15 PE=1 SV=1	ANAPC15	FALSE	29	1	1	1	1	121	14,272	3,64	5600000	2,162	0	1
FALSE	Master Protein	P60763	Ras-related C3 botulinum toxin substrate 3 OS=Homo sapiens OX=9606 GN=RAC3 PE=1 SV=1	RAC3	FALSE	9	2	2	2	1	192	21,365	8,15	5500000	0,931	4	2
FALSE	Master Protein	P61026	Ras-related protein Rab-10 OS=Homo sapiens OX=9606 GN=RAB10 PE=1 SV=1	RAB10	FALSE	11	2	2	1	1	200	22,527	8,38	5400000	0,425	5	2
FALSE	Master Protein	A0A0C4DH35	Probable non-functional immunoglobulin heavy variable 3-35 OS=Homo sapiens OX=9606 GN=IGHV3-35 PE=5 SV=1	IGHV3-35	FALSE	9,4017094017094	1	1	1	1	117	12,802	7,88	5400000	0,389	2	1
FALSE	Master Protein	P02751	Fibronectin OS=Homo sapiens OX=9606 GN=FN1 PE=1 SV=5	FN1	FALSE	4	8	8	8	1	2477	272,15	5,5	5400000	0,186	25	8
FALSE	Master Protein	Q96DA0	Zymogen granule protein 16 homolog B OS=Homo sapiens OX=9606 GN=ZG16B PE=1 SV=3	ZG16B	FALSE	13	2	2	2	1	208	22,725	7,39	5400000	0,52	5	2
FALSE	Master Protein	Q9Y6C2	EMILIN-1 OS=Homo sapiens OX=9606 GN=EMILIN1 PE=1 SV=3	EMILIN1	FALSE	10	9	9	9	1	1016	106,629	5,17	5400000	0,554	27	9
FALSE	Master Protein	A0A0C4DH43	Immunoglobulin heavy variable 2-70D OS=Homo sapiens OX=9606 GN=IGHV2-70D PE=3 SV=1	IGHV2-70D	FALSE	5	1	1	1	1	119	13,304	8,29	5300000	0,468	2	1
FALSE	Master Protein	A0A0C4DH31	Immunoglobulin heavy variable 1-18 OS=Homo sapiens OX=9606 GN=IGHV1-18 PE=3 SV=1	IGHV1-18	FALSE	9,4017094017094	1	1	1	1	117	12,812	8,84	5200000	0,468	3	1
FALSE	Master Protein	P62805	Histone H4 OS=Homo sapiens OX=9606 GN=H4C1 PE=1 SV=2	H4C1	FALSE	23	2	2	2	1	103	11,36	11,36	5100000	1,154	4	2
FALSE	Master Protein	P28072	Proteasome subunit beta type-6 OS=Homo sapiens OX=9606 GN=PSMB6 PE=1 SV=4	PSMB6	FALSE	4	1	1	1	1	239	25,341	4,92	5000000	0,194	2	1
FALSE	Master Protein	O15230	Laminin subunit alpha-5 OS=Homo sapiens OX=9606 GN=LAMA5 PE=1 SV=8	LAMA5	FALSE	3	11	11	11	1	3695	399,479	7,02	5000000	0,15	29	11
FALSE	Master Protein	P29622	Kallistatin OS=Homo sapiens OX=9606 GN=SERPINA4 PE=1 SV=3	SERPINA4	FALSE	9	3	3	3	1	427	48,511	7,75	5000000	0,334	6	3
FALSE	Master Protein	Q8IWA5	Choline transporter-like protein 2 OS=Homo sapiens OX=9606 GN=SLC44A2 PE=1 SV=3	SLC44A2	FALSE	5	3	3	3	1	706	80,071	8,57	5000000	0,233	7	3
FALSE	Master Protein	Q9UKP4	A disintegrin and metalloproteinase with thrombospondin motifs 7 OS=Homo sapiens OX=9606 GN=ADAMTS7 PE=1 SV=2	ADAMTS7	FALSE	0,652431791221827	1	1	1	1	1686	183,977	6,2	5000000	0,037	2,2038688659668	1
FALSE	Master Protein	P01023	Alpha-2-macroglobulin OS=Homo sapiens OX=9606 GN=A2M PE=1 SV=3	A2M	FALSE	8	9	9	9	1	1474	163,188	6,46	4900000	0,274	20	9
FALSE	Master Protein	P02042	Hemoglobin subunit delta OS=Homo sapiens OX=9606 GN=HBD PE=1 SV=2	HBD	FALSE	34	4	5	1	1	147	16,045	8,05	4900000	1,848	13	4
FALSE	Master Protein	Q9Y5X9	Endothelial lipase OS=Homo sapiens OX=9606 GN=LIPG PE=1 SV=1	LIPG	FALSE	6,8	2	2	2	1	500	56,758	7,93	4900000	0,222	7	2
FALSE	Master Protein	P02452	Collagen alpha-1(I) chain OS=Homo sapiens OX=9606 GN=COL1A1 PE=1 SV=5	COL1A1	FALSE	4	4	4	4	1	1464	138,857	5,8	4900000	0,127	10	4
FALSE	Master Protein	Q16698	2,4-dienoyl-CoA reductase, mitochondrial OS=Homo sapiens OX=9606 GN=DECR1 PE=1 SV=1	DECR1	FALSE	7	2	2	2	1	335	36,045	9,28	4800000	0,233	5	2
FALSE	Master Protein	P61204	ADP-ribosylation factor 3 OS=Homo sapiens OX=9606 GN=ARF3 PE=1 SV=2	ARF3	FALSE	13	2	2	2	1	181	20,588	7,43	4800000	0,585	5	2
FALSE	Master Protein	P35613	Basigin OS=Homo sapiens OX=9606 GN=BSG PE=1 SV=2	BSG	FALSE	11	3	3	3	1	385	42,174	5,66	4800000	0,438	9	3
FALSE	Master Protein	P17302	Gap junction alpha-1 protein OS=Homo sapiens OX=9606 GN=GJA1 PE=1 SV=2	GJA1	FALSE	12	3	4	3	1	382	42,981	8,76	4700000	0,624	13	3
FALSE	Master Protein	Q9UGM3	Deleted in malignant brain tumors 1 protein OS=Homo sapiens OX=9606 GN=DMBT1 PE=1 SV=2	DMBT1	FALSE	6	1	1	1	1	2413	260,569	5,44	4700000	0,03	3	1
FALSE	Master Protein	Q15582	Transforming growth factor-beta-induced protein ig-h3 OS=Homo sapiens OX=9606 GN=TGFBI PE=1 SV=1	TGFBI	FALSE	10	6	6	6	1	683	74,634	7,71	4700000	0,52	17	6
FALSE	Master Protein	Q9BW30	Tubulin polymerization-promoting protein family member 3 OS=Homo sapiens OX=9606 GN=TPPP3 PE=1 SV=1	TPPP3	FALSE	11	2	2	2	1	176	18,974	9,13	4600000	0,52	4	2
FALSE	Master Protein	P51149	Ras-related protein Rab-7a OS=Homo sapiens OX=9606 GN=RAB7A PE=1 SV=1	RAB7A	FALSE	9	2	2	2	1	207	23,475	6,7	4600000	0,389	5	2
FALSE	Master Protein	P15559	NAD(P)H dehydrogenase [quinone] 1 OS=Homo sapiens OX=9606 GN=NQO1 PE=1 SV=1	NQO1	FALSE	16	3	3	3	1	274	30,848	8,88	4600000	0,701	8	3
FALSE	Master Protein	P80748	Immunoglobulin lambda variable 3-21 OS=Homo sapiens OX=9606 GN=IGLV3-21 PE=1 SV=2	IGLV3-21	FALSE	13	1	1	1	1	117	12,438	5,29	4600000	0,585	3	1
FALSE	Master Protein	O94986	Centrosomal protein of 152 kDa OS=Homo sapiens OX=9606 GN=CEP152 PE=1 SV=4	CEP152	FALSE	1	1	1	1	1	1710	195,504	5,6	4500000	0,024	0	1
FALSE	Master Protein	O75223	Gamma-glutamylcyclotransferase OS=Homo sapiens OX=9606 GN=GGCT PE=1 SV=1	GGCT	FALSE	17	3	3	3	1	188	20,994	5,14	4500000	0,701	7	3
FALSE	Master Protein	Q15599	Na(+)/H(+) exchange regulatory cofactor NHE-RF2 OS=Homo sapiens OX=9606 GN=SLC9A3R2 PE=1 SV=2	SLC9A3R2	FALSE	11	3	3	3	1	337	37,391	7,93	4400000	0,413	8	3
FALSE	Master Protein	Q9H6F5	Coiled-coil domain-containing protein 86 OS=Homo sapiens OX=9606 GN=CCDC86 PE=1 SV=1	CCDC86	FALSE	4	1	1	1	1	360	40,211	10,33	4400000	0,136	2	1
FALSE	Master Protein	Q08554	Desmocollin-1 OS=Homo sapiens OX=9606 GN=DSC1 PE=1 SV=2	DSC1	FALSE	3	3	5	3	1	894	99,924	5,43	4400000	0,271	14	3
FALSE	Master Protein	Q8NG11	Tetraspanin-14 OS=Homo sapiens OX=9606 GN=TSPAN14 PE=1 SV=1	TSPAN14	FALSE	3,7037037037037	1	1	1	1	270	30,671	6,84	4400000	0,194	1,8333752155304	1
FALSE	Master Protein	O75954	Tetraspanin-9 OS=Homo sapiens OX=9606 GN=TSPAN9 PE=1 SV=1	TSPAN9	FALSE	6	1	1	1	1	239	26,76	7,68	4400000	0,292	0	1
FALSE	Master Protein	P05388	60S acidic ribosomal protein P0 OS=Homo sapiens OX=9606 GN=RPLP0 PE=1 SV=1	RPLP0	FALSE	2	1	1	1	1	317	34,252	5,97	4300000	0,179	2	1
FALSE	Master Protein	P58397	A disintegrin and metalloproteinase with thrombospondin motifs 12 OS=Homo sapiens OX=9606 GN=ADAMTS12 PE=1 SV=2	ADAMTS12	FALSE	1,3801756587202	2	2	2	1	1594	177,56	7,87	4200000	0,057	5	2
FALSE	Master Protein	O14773	Tripeptidyl-peptidase 1 OS=Homo sapiens OX=9606 GN=TPP1 PE=1 SV=2	TPP1	FALSE	2,4866785079929	1	1	1	1	563	61,21	6,48	4100000	0,096	2	1
FALSE	Master Protein	P26006	Integrin alpha-3 OS=Homo sapiens OX=9606 GN=ITGA3 PE=1 SV=5	ITGA3	FALSE	4	4	4	4	1	1051	116,538	6,77	4100000	0,239	10	4
FALSE	Master Protein	P62879	Guanine nucleotide-binding protein G(I)/G(S)/G(T) subunit beta-2 OS=Homo sapiens OX=9606 GN=GNB2 PE=1 SV=3	GNB2	FALSE	18	5	5	2	1	340	37,307	6	4000000	1,054	14	5
FALSE	Master Protein	P02461	Collagen alpha-1(III) chain OS=Homo sapiens OX=9606 GN=COL3A1 PE=1 SV=4	COL3A1	FALSE	3	4	4	4	1	1466	138,479	6,61	4000000	0,139	10	4
FALSE	Master Protein	P41221	Protein Wnt-5a OS=Homo sapiens OX=9606 GN=WNT5A PE=1 SV=2	WNT5A	FALSE	6	2	3	2	1	380	42,311	8,46	4000000	0,413	7	2
FALSE	Master Protein	Q5SGD2	Protein phosphatase 1L OS=Homo sapiens OX=9606 GN=PPM1L PE=1 SV=1	PPM1L	FALSE	2	1	1	1	1	360	41,027	5,87	3900000	0,122	1	1
FALSE	Master Protein	P12259	Coagulation factor V OS=Homo sapiens OX=9606 GN=F5 PE=1 SV=4	F5	FALSE	4	8	8	8	1	2224	251,546	6,05	3800000	0,227	24,065901517868	8
FALSE	Master Protein	P01591	Immunoglobulin J chain OS=Homo sapiens OX=9606 GN=JCHAIN PE=1 SV=4	JCHAIN	FALSE	18	3	3	3	1	159	18,087	5,24	3700000	1,154	6	3
FALSE	Master Protein	P01766	Immunoglobulin heavy variable 3-13 OS=Homo sapiens OX=9606 GN=IGHV3-13 PE=1 SV=2	IGHV3-13	FALSE	18	2	3	1	1	116	12,498	7,08	3700000	2,981	9	2
FALSE	Master Protein	P62249	40S ribosomal protein S16 OS=Homo sapiens OX=9606 GN=RPS16 PE=1 SV=2	RPS16	FALSE	12	2	2	2	1	146	16,435	10,21	3600000	0,52	4	2
FALSE	Master Protein	P09972	Fructose-bisphosphate aldolase C OS=Homo sapiens OX=9606 GN=ALDOC PE=1 SV=2	ALDOC	FALSE	7	1	1	1	1	364	39,431	6,87	3600000	0,11	4,7172589302063	1
FALSE	Master Protein	Q53RD9	Fibulin-7 OS=Homo sapiens OX=9606 GN=FBLN7 PE=2 SV=1	FBLN7	FALSE	2	1	1	1	1	439	47,345	7,62	3600000	0,089	2	1
FALSE	Master Protein	Q9NQX7	Integral membrane protein 2C OS=Homo sapiens OX=9606 GN=ITM2C PE=1 SV=1	ITM2C	FALSE	23	3	3	3	1	267	30,204	8	3600000	0,585	9	3
FALSE	Master Protein	P04003	C4b-binding protein alpha chain OS=Homo sapiens OX=9606 GN=C4BPA PE=1 SV=2	C4BPA	FALSE	4	2	2	2	1	597	66,989	7,3	3500000	0,15	5	2
FALSE	Master Protein	P02746	Complement C1q subcomponent subunit B OS=Homo sapiens OX=9606 GN=C1QB PE=1 SV=3	C1QB	FALSE	5	1	1	1	1	253	26,704	8,63	3500000	0,212	3	1
FALSE	Master Protein	P02788	Lactotransferrin OS=Homo sapiens OX=9606 GN=LTF PE=1 SV=6	LTF	FALSE	6	4	4	4	1	710	78,132	8,12	3500000	0,222	11	4
FALSE	Master Protein	P12277	Creatine kinase B-type OS=Homo sapiens OX=9606 GN=CKB PE=1 SV=1	CKB	FALSE	12	3	3	3	1	381	42,617	5,59	3500000	0,468	8	3
FALSE	Master Protein	P01714	Immunoglobulin lambda variable 3-19 OS=Homo sapiens OX=9606 GN=IGLV3-19 PE=1 SV=2	IGLV3-19	FALSE	8	1	1	1	1	112	12,035	4,96	3500000	0,585	2	1
FALSE	Master Protein	P23528	Cofilin-1 OS=Homo sapiens OX=9606 GN=CFL1 PE=1 SV=3	CFL1	FALSE	12	2	2	2	1	166	18,491	8,09	3500000	0,585	4	2
FALSE	Master Protein	P09172	Dopamine beta-hydroxylase OS=Homo sapiens OX=9606 GN=DBH PE=1 SV=3	DBH	FALSE	10	4	4	4	1	617	69,021	6,42	3500000	0,25	12	4
FALSE	Master Protein	P19827	Inter-alpha-trypsin inhibitor heavy chain H1 OS=Homo sapiens OX=9606 GN=ITIH1 PE=1 SV=3	ITIH1	FALSE	5	4	4	4	1	911	101,326	6,79	3400000	0,274	12	4
FALSE	Master Protein	Q99928	Gamma-aminobutyric acid receptor subunit gamma-3 OS=Homo sapiens OX=9606 GN=GABRG3 PE=2 SV=2	GABRG3	FALSE	2	1	1	1	1	467	54,253	7,52	3400000	0,155	2	1
FALSE	Master Protein	P00367	Glutamate dehydrogenase 1, mitochondrial OS=Homo sapiens OX=9606 GN=GLUD1 PE=1 SV=2	GLUD1	FALSE	1	1	1	1	1	558	61,359	7,8	3400000	0,075	2	1
FALSE	Master Protein	P29400	Collagen alpha-5(IV) chain OS=Homo sapiens OX=9606 GN=COL4A5 PE=1 SV=2	COL4A5	FALSE	0,830860534124629	1	2	1	1	1685	160,943	7,62	3200000	0,064	6	1
FALSE	Master Protein	A0A0B4J1V0	Immunoglobulin heavy variable 3-15 OS=Homo sapiens OX=9606 GN=IGHV3-15 PE=3 SV=1	IGHV3-15	FALSE	26	3	4	2	1	119	12,917	8,62	3200000	2,728	9	3
FALSE	Master Protein	P08670	Vimentin OS=Homo sapiens OX=9606 GN=VIM PE=1 SV=4	VIM	FALSE	12	5	5	5	1	466	53,619	5,12	3200000	0,417	11	5
FALSE	Master Protein	P68371	Tubulin beta-4B chain OS=Homo sapiens OX=9606 GN=TUBB4B PE=1 SV=1	TUBB4B	FALSE	2	1	2	1	1	445	49,799	4,89	3100000	0,245	5	1
FALSE	Master Protein	P06748	Nucleophosmin OS=Homo sapiens OX=9606 GN=NPM1 PE=1 SV=2	NPM1	FALSE	3	1	1	1	1	294	32,555	4,78	3000000	0,179	2	1
FALSE	Master Protein	P62820	Ras-related protein Rab-1A OS=Homo sapiens OX=9606 GN=RAB1A PE=1 SV=3	RAB1A	FALSE	13	2	2	1	1	205	22,663	6,21	2900000	0,359	5	2
FALSE	Master Protein	P25788	Proteasome subunit alpha type-3 OS=Homo sapiens OX=9606 GN=PSMA3 PE=1 SV=2	PSMA3	FALSE	4	1	1	1	1	255	28,415	5,33	2800000	0,212	2	1
FALSE	Master Protein	Q16363	Laminin subunit alpha-4 OS=Homo sapiens OX=9606 GN=LAMA4 PE=1 SV=4	LAMA4	FALSE	0,603400987383434	1	1	1	1	1823	202,397	6,28	2800000	0,025	2	1
FALSE	Master Protein	Q9Y287	Integral membrane protein 2B OS=Homo sapiens OX=9606 GN=ITM2B PE=1 SV=1	ITM2B	FALSE	4	1	1	1	1	266	30,318	5,14	2700000	0,179	2	1
FALSE	Master Protein	P19338	Nucleolin OS=Homo sapiens OX=9606 GN=NCL PE=1 SV=3	NCL	FALSE	6	4	4	4	1	710	76,568	4,7	2700000	0,283	9	4
FALSE	Master Protein	O00339	Matrilin-2 OS=Homo sapiens OX=9606 GN=MATN2 PE=1 SV=4	MATN2	FALSE	2	1	1	1	1	956	106,767	6,27	2700000	0,054	2	1
FALSE	Master Protein	P04083	Annexin A1 OS=Homo sapiens OX=9606 GN=ANXA1 PE=1 SV=2	ANXA1	FALSE	8	2	2	2	1	346	38,69	7,02	2700000	0,274	7,4106764793396	2
FALSE	Master Protein	E9PAV3	Nascent polypeptide-associated complex subunit alpha, muscle-specific form OS=Homo sapiens OX=9606 GN=NACA PE=1 SV=1	NACA	FALSE	1	2	2	2	1	2078	205,295	9,58	2600000	0,042	7	2
FALSE	Master Protein	Q9H4F8	SPARC-related modular calcium-binding protein 1 OS=Homo sapiens OX=9606 GN=SMOC1 PE=1 SV=1	SMOC1	FALSE	8	3	3	3	1	434	48,132	8,22	2600000	0,389	9	3
FALSE	Master Protein	P16930	Fumarylacetoacetase OS=Homo sapiens OX=9606 GN=FAH PE=1 SV=2	FAH	FALSE	2	1	1	1	1	419	46,344	6,95	2600000	0,116	3	1
FALSE	Master Protein	P53985	Monocarboxylate transporter 1 OS=Homo sapiens OX=9606 GN=SLC16A1 PE=1 SV=3	SLC16A1	FALSE	7,6	2	2	2	1	500	53,909	8,66	2600000	0,334	7	2
FALSE	Master Protein	P60174	Triosephosphate isomerase OS=Homo sapiens OX=9606 GN=TPI1 PE=1 SV=3	TPI1	FALSE	12	3	3	3	1	286	30,772	5,92	2600000	0,438	8	3
FALSE	Master Protein	P17900	Ganglioside GM2 activator OS=Homo sapiens OX=9606 GN=GM2A PE=1 SV=4	GM2A	FALSE	9	2	2	2	1	193	20,825	5,31	2600000	0,585	5	2
FALSE	Master Protein	P00338	L-lactate dehydrogenase A chain OS=Homo sapiens OX=9606 GN=LDHA PE=1 SV=2	LDHA	FALSE	6	2	2	2	1	332	36,665	8,27	2600000	0,274	5	2
FALSE	Master Protein	Q13510	Acid ceramidase OS=Homo sapiens OX=9606 GN=ASAH1 PE=1 SV=5	ASAH1	FALSE	11	3	3	3	1	395	44,631	7,62	2600000	0,35	8	3
FALSE	Master Protein	P23396	40S ribosomal protein S3 OS=Homo sapiens OX=9606 GN=RPS3 PE=1 SV=2	RPS3	FALSE	8	2	2	2	1	243	26,671	9,66	2500000	0,274	5	2
FALSE	Master Protein	P0DOY2	Immunoglobulin lambda constant 2 OS=Homo sapiens OX=9606 GN=IGLC2 PE=1 SV=1	IGLC2	FALSE	55	4	21	2	1	106	11,287	7,24	2500000	9	62	4
FALSE	Master Protein	Q96GW7	Brevican core protein OS=Homo sapiens OX=9606 GN=BCAN PE=1 SV=2	BCAN	FALSE	5	4	4	4	1	911	99,056	4,64	2400000	0,252	10	4
FALSE	Master Protein	P0DMV9	Heat shock 70 kDa protein 1B OS=Homo sapiens OX=9606 GN=HSPA1B PE=1 SV=1	HSPA1B	FALSE	13	7	7	5	1	641	70,009	5,66	2400000	0,607	16	7
FALSE	Master Protein	Q14118	Dystroglycan OS=Homo sapiens OX=9606 GN=DAG1 PE=1 SV=2	DAG1	FALSE	1	1	1	1	1	895	97,381	8,56	2400000	0,053	2	1
FALSE	Master Protein	Q8NCS7	Choline transporter-like protein 5 OS=Homo sapiens OX=9606 GN=SLC44A5 PE=2 SV=5	SLC44A5	FALSE	2	1	1	1	1	719	81,64	8,1	2400000	0,072	2,6522810459137	1
FALSE	Master Protein	Q641Q3	Meteorin-like protein OS=Homo sapiens OX=9606 GN=METRNL PE=2 SV=1	METRNL	FALSE	7	2	2	2	1	311	34,376	8,35	2300000	0,359	4	2
FALSE	Master Protein	P26927	Hepatocyte growth factor-like protein OS=Homo sapiens OX=9606 GN=MST1 PE=1 SV=2	MST1	FALSE	2	2	2	2	1	711	80,268	7,68	2300000	0,129	4	2
FALSE	Master Protein	Q9BSA4	Protein tweety homolog 2 OS=Homo sapiens OX=9606 GN=TTYH2 PE=1 SV=3	TTYH2	FALSE	2	1	1	1	1	534	58,734	5,83	2300000	0,136	3	1
FALSE	Master Protein	P24043	Laminin subunit alpha-2 OS=Homo sapiens OX=9606 GN=LAMA2 PE=1 SV=4	LAMA2	FALSE	1	4	4	4	1	3122	343,684	6,4	2200000	0,055	9	4
FALSE	Master Protein	P29401	Transketolase OS=Homo sapiens OX=9606 GN=TKT PE=1 SV=3	TKT	FALSE	5	3	3	3	1	623	67,835	7,66	2200000	0,25	6	3
FALSE	Master Protein	P68431	Histone H3.1 OS=Homo sapiens OX=9606 GN=H3C1 PE=1 SV=2	H3C1	FALSE	5	1	1	1	1	136	15,394	11,12	2200000	0,585	2	1
FALSE	Master Protein	P80188	Neutrophil gelatinase-associated lipocalin OS=Homo sapiens OX=9606 GN=LCN2 PE=1 SV=2	LCN2	FALSE	19	3	3	3	1	198	22,574	8,91	2200000	0,995	9,2983558177948	3
FALSE	Master Protein	P50395	Rab GDP dissociation inhibitor beta OS=Homo sapiens OX=9606 GN=GDI2 PE=1 SV=2	GDI2	FALSE	2	1	1	1	1	445	50,631	6,47	2200000	0	1	1
FALSE	Master Protein	Q6UXI9	Nephronectin OS=Homo sapiens OX=9606 GN=NPNT PE=2 SV=3	NPNT	FALSE	2	1	1	1	1	565	61,866	8,34	2100000	0,068	3	1
FALSE	Master Protein	Q9H0E2	Toll-interacting protein OS=Homo sapiens OX=9606 GN=TOLLIP PE=1 SV=1	TOLLIP	FALSE	9	2	2	2	1	274	30,262	5,97	2100000	0,389	5	2
FALSE	Master Protein	A0A075B6K0	Immunoglobulin lambda variable 3-16 OS=Homo sapiens OX=9606 GN=IGLV3-16 PE=3 SV=2	IGLV3-16	FALSE	9	1	1	1	1	115	12,458	4,65	2100000	0,585	3	1
FALSE	Master Protein	P27701	CD82 antigen OS=Homo sapiens OX=9606 GN=CD82 PE=1 SV=1	CD82	FALSE	5	1	1	1	1	267	29,606	5,24	2100000	0,194	2	1
FALSE	Master Protein	P28074	Proteasome subunit beta type-5 OS=Homo sapiens OX=9606 GN=PSMB5 PE=1 SV=3	PSMB5	FALSE	4	1	1	1	1	263	28,462	6,92	2000000	0,166	2	1
FALSE	Master Protein	Q99584	Protein S100-A13 OS=Homo sapiens OX=9606 GN=S100A13 PE=1 SV=1	S100A13	FALSE	11	1	1	1	1	98	11,464	6,16	2000000	0,468	2	1
FALSE	Master Protein	P05155	Plasma protease C1 inhibitor OS=Homo sapiens OX=9606 GN=SERPING1 PE=1 SV=2	SERPING1	FALSE	2	1	1	1	1	500	55,119	6,55	2000000	0,105	3	1
FALSE	Master Protein	Q8WVV4	Protein POF1B OS=Homo sapiens OX=9606 GN=POF1B PE=1 SV=3	POF1B	FALSE	6	4	4	4	1	589	68,022	6,32	1900000	0,407	12	4
FALSE	Master Protein	P02747	Complement C1q subcomponent subunit C OS=Homo sapiens OX=9606 GN=C1QC PE=1 SV=3	C1QC	FALSE	7	1	2	1	1	245	25,757	8,41	1900000	0,389	5,9788932800293	1
FALSE	Master Protein	P35241	Radixin OS=Homo sapiens OX=9606 GN=RDX PE=1 SV=1	RDX	FALSE	18	9	12	3	1	583	68,521	6,37	1900000	1,254	34	9
FALSE	Master Protein	P62826	GTP-binding nuclear protein Ran OS=Homo sapiens OX=9606 GN=RAN PE=1 SV=3	RAN	FALSE	9	2	2	2	1	216	24,408	7,49	1900000	0,585	3	2
FALSE	Master Protein	Q15858	Sodium channel protein type 9 subunit alpha OS=Homo sapiens OX=9606 GN=SCN9A PE=1 SV=3	SCN9A	FALSE	0,603621730382294	1	1	1	1	1988	226,226	6,93	1900000	0,029	2	1
FALSE	Master Protein	P07686	Beta-hexosaminidase subunit beta OS=Homo sapiens OX=9606 GN=HEXB PE=1 SV=3	HEXB	FALSE	3	2	2	2	1	556	63,071	6,76	1900000	0,166	3	2
FALSE	Master Protein	P23560	Brain-derived neurotrophic factor OS=Homo sapiens OX=9606 GN=BDNF PE=1 SV=1	BDNF	FALSE	13	3	3	3	1	247	27,8	8,79	1900000	0,54	7	3
FALSE	Master Protein	P60900	Proteasome subunit alpha type-6 OS=Homo sapiens OX=9606 GN=PSMA6 PE=1 SV=1	PSMA6	FALSE	4,8780487804878	1	1	1	1	246	27,382	6,76	1900000	0,166	3	1
FALSE	Master Protein	Q8NDZ4	Divergent protein kinase domain 2A OS=Homo sapiens OX=9606 GN=DIPK2A PE=1 SV=1	DIPK2A	FALSE	2	1	1	1	1	430	49,45	8,53	1800000	0,122	2	1
FALSE	Master Protein	Q9HCY8	Protein S100-A14 OS=Homo sapiens OX=9606 GN=S100A14 PE=1 SV=1	S100A14	FALSE	14	1	1	1	1	104	11,655	5,24	1800000	0,389	4	1
FALSE	Master Protein	O14672	Disintegrin and metalloproteinase domain-containing protein 10 OS=Homo sapiens OX=9606 GN=ADAM10 PE=1 SV=1	ADAM10	FALSE	10	6	6	6	1	748	84,088	7,77	1800000	0,389	18,275554060936	6
FALSE	Master Protein	P08709	Coagulation factor VII OS=Homo sapiens OX=9606 GN=F7 PE=1 SV=1	F7	FALSE	4	1	1	1	1	466	51,56	7,23	1800000	0,101	3	1
FALSE	Master Protein	P13716	Delta-aminolevulinic acid dehydratase OS=Homo sapiens OX=9606 GN=ALAD PE=1 SV=1	ALAD	FALSE	3	1	1	1	1	330	36,271	6,79	1800000	0,145	2	1
FALSE	Master Protein	P00739	Haptoglobin-related protein OS=Homo sapiens OX=9606 GN=HPR PE=2 SV=2	HPR	FALSE	21,264367816092	7	11	2	1	348	39,005	7,09	1800000	1,994	30	7
FALSE	Master Protein	Q8IW75	Serpin A12 OS=Homo sapiens OX=9606 GN=SERPINA12 PE=1 SV=1	SERPINA12	FALSE	1	1	1	1	1	414	47,145	9,29	1700000	0,093	1,8659975528717	1
FALSE	Master Protein	Q6ZVX7	F-box only protein 50 OS=Homo sapiens OX=9606 GN=NCCRP1 PE=1 SV=1	NCCRP1	FALSE	15	4	4	4	1	275	30,828	6,62	1700000	1,031	11	4
FALSE	Master Protein	A0A0B4J1V6	Immunoglobulin heavy variable 3-73 OS=Homo sapiens OX=9606 GN=IGHV3-73 PE=3 SV=1	IGHV3-73	FALSE	15	2	2	1	1	119	12,849	9,17	1700000	0,931	4	2
FALSE	Master Protein	P62701	40S ribosomal protein S4, X isoform OS=Homo sapiens OX=9606 GN=RPS4X PE=1 SV=2	RPS4X	FALSE	8	2	2	2	1	263	29,579	10,15	1700000	0,359	4	2
FALSE	Master Protein	P03950	Angiogenin OS=Homo sapiens OX=9606 GN=ANG PE=1 SV=1	ANG	FALSE	6	1	1	1	1	147	16,539	9,64	1700000	0,334	2	1
FALSE	Master Protein	P09211	Glutathione S-transferase P OS=Homo sapiens OX=9606 GN=GSTP1 PE=1 SV=2	GSTP1	FALSE	7	1	1	1	1	210	23,341	5,64	1700000	0,233	2	1
FALSE	Master Protein	P23284	Peptidyl-prolyl cis-trans isomerase B OS=Homo sapiens OX=9606 GN=PPIB PE=1 SV=2	PPIB	FALSE	10	2	2	2	1	216	23,728	9,41	1700000	0,425	5	2
FALSE	Master Protein	Q9HCM3	UPF0606 protein KIAA1549 OS=Homo sapiens OX=9606 GN=KIAA1549 PE=1 SV=4	KIAA1549	FALSE	1	2	2	2	1	1950	210,625	6,11	1600000	0,07	4	2
FALSE	Master Protein	P27348	14-3-3 protein theta OS=Homo sapiens OX=9606 GN=YWHAQ PE=1 SV=1	YWHAQ	FALSE	12	3	3	2	1	245	27,747	4,78	1600000	0,638	7	3
FALSE	Master Protein	P05091	Aldehyde dehydrogenase, mitochondrial OS=Homo sapiens OX=9606 GN=ALDH2 PE=1 SV=2	ALDH2	FALSE	4	2	2	1	1	517	56,346	7,05	1600000	0,194	5	2
FALSE	Master Protein	Q00610	Clathrin heavy chain 1 OS=Homo sapiens OX=9606 GN=CLTC PE=1 SV=5	CLTC	FALSE	1	1	1	1	1	1675	191,493	5,69	1600000	0,027	2	1
FALSE	Master Protein	P00352	Retinal dehydrogenase 1 OS=Homo sapiens OX=9606 GN=ALDH1A1 PE=1 SV=2	ALDH1A1	FALSE	6	3	3	2	1	501	54,827	6,73	1600000	0,304	8	3
FALSE	Master Protein	P55268	Laminin subunit beta-2 OS=Homo sapiens OX=9606 GN=LAMB2 PE=1 SV=2	LAMB2	FALSE	1	2	2	2	1	1798	195,854	6,52	1600000	0,05	6	2
FALSE	Master Protein	A0A075B6I0	Immunoglobulin lambda variable 8-61 OS=Homo sapiens OX=9606 GN=IGLV8-61 PE=3 SV=7	IGLV8-61	FALSE	7	1	1	1	1	122	12,806	4,55	1500000	0,778	1	1
FALSE	Master Protein	O75340	Programmed cell death protein 6 OS=Homo sapiens OX=9606 GN=PDCD6 PE=1 SV=1	PDCD6	FALSE	5	1	1	1	1	191	21,855	5,4	1500000	0,259	2	1
FALSE	Master Protein	P08133	Annexin A6 OS=Homo sapiens OX=9606 GN=ANXA6 PE=1 SV=3	ANXA6	FALSE	4	2	2	2	1	673	75,826	5,6	1500000	0,11	5	2
FALSE	Master Protein	P02749	Beta-2-glycoprotein 1 OS=Homo sapiens OX=9606 GN=APOH PE=1 SV=3	APOH	FALSE	8	2	4	2	1	345	38,273	7,97	1500000	0,311	11	2
FALSE	Master Protein	Q7L5L3	Lysophospholipase D GDPD3 OS=Homo sapiens OX=9606 GN=GDPD3 PE=2 SV=3	GDPD3	FALSE	4	1	1	1	1	318	36,573	7,97	1500000	0,145	2	1
FALSE	Master Protein	P35625	Metalloproteinase inhibitor 3 OS=Homo sapiens OX=9606 GN=TIMP3 PE=1 SV=2	TIMP3	FALSE	5	1	1	1	1	211	24,129	8,72	1500000	0,212	2	1
FALSE	Master Protein	P02776	Platelet factor 4 OS=Homo sapiens OX=9606 GN=PF4 PE=1 SV=2	PF4	FALSE	10	1	1	1	1	101	10,838	8,62	1500000	0,585	2	1
FALSE	Master Protein	P54707	Potassium-transporting ATPase alpha chain 2 OS=Homo sapiens OX=9606 GN=ATP12A PE=1 SV=3	ATP12A	FALSE	1,2512030798845	1	1	1	1	1039	115,437	6,55	1500000	0,044	2	1
FALSE	Master Protein	Q15149	Plectin OS=Homo sapiens OX=9606 GN=PLEC PE=1 SV=3	PLEC	FALSE	0,640478223740393	3	3	3	1	4684	531,466	5,96	1400000	0,024	8	3
FALSE	Master Protein	Q9UN70	Protocadherin gamma-C3 OS=Homo sapiens OX=9606 GN=PCDHGC3 PE=1 SV=1	PCDHGC3	FALSE	3	3	3	3	1	934	101,016	5,21	1400000	0,189	5	3
FALSE	Master Protein	P29966	Myristoylated alanine-rich C-kinase substrate OS=Homo sapiens OX=9606 GN=MARCKS PE=1 SV=4	MARCKS	FALSE	21	5	5	5	1	332	31,536	4,45	1400000	1,61	18,634731054306	5
FALSE	Master Protein	Q8N554	Zinc finger protein 276 OS=Homo sapiens OX=9606 GN=ZNF276 PE=1 SV=4	ZNF276	FALSE	1	1	1	1	1	614	67,176	8,51	1400000	0,07	2,1327178478241	1
FALSE	Master Protein	O94772	Lymphocyte antigen 6H OS=Homo sapiens OX=9606 GN=LY6H PE=1 SV=1	LY6H	FALSE	7	1	2	1	1	140	14,659	7,25	1400000	0,778	4,9715781211853	1
FALSE	Master Protein	Q92823	Neuronal cell adhesion molecule OS=Homo sapiens OX=9606 GN=NRCAM PE=1 SV=3	NRCAM	FALSE	0,766871165644172	1	1	1	1	1304	143,8	5,66	1300000	0,038	2	1
FALSE	Master Protein	Q6UWU2	Beta-galactosidase-1-like protein OS=Homo sapiens OX=9606 GN=GLB1L PE=2 SV=1	GLB1L	FALSE	3	2	2	2	1	654	74,11	8,92	1300000	0,15	5	2
FALSE	Master Protein	P27449	V-type proton ATPase 16 kDa proteolipid subunit OS=Homo sapiens OX=9606 GN=ATP6V0C PE=1 SV=1	ATP6V0C	FALSE	11	1	1	1	1	155	15,725	8,44	1300000	0,468	2	1
FALSE	Master Protein	Q09666	Neuroblast differentiation-associated protein AHNAK OS=Homo sapiens OX=9606 GN=AHNAK PE=1 SV=2	AHNAK	FALSE	1	1	2	1	1	5890	628,699	6,15	1300000	0,006	2	1
FALSE	Master Protein	P01011	Alpha-1-antichymotrypsin OS=Homo sapiens OX=9606 GN=SERPINA3 PE=1 SV=2	SERPINA3	FALSE	5	2	2	2	1	423	47,621	5,52	1200000	0,245	5	2
FALSE	Master Protein	Q6UWP8	Suprabasin OS=Homo sapiens OX=9606 GN=SBSN PE=1 SV=2	SBSN	FALSE	20	4	6	4	1	590	60,505	7,01	1200000	0,52	22	4
FALSE	Master Protein	P26038	Moesin OS=Homo sapiens OX=9606 GN=MSN PE=1 SV=3	MSN	FALSE	23	12	16	6	1	577	67,778	6,4	1200000	1,865	44	12
FALSE	Master Protein	Q9BYD5	Cornifelin OS=Homo sapiens OX=9606 GN=CNFN PE=1 SV=2	CNFN	FALSE	19	1	1	1	1	112	12,368	6,1	1200000	2,162	3	1
FALSE	Master Protein	P05026	Sodium/potassium-transporting ATPase subunit beta-1 OS=Homo sapiens OX=9606 GN=ATP1B1 PE=1 SV=1	ATP1B1	FALSE	4	1	1	1	1	303	35,039	8,53	1100000	0,155	2	1
FALSE	Master Protein	Q13822	Ectonucleotide pyrophosphatase/phosphodiesterase family member 2 OS=Homo sapiens OX=9606 GN=ENPP2 PE=1 SV=3	ENPP2	FALSE	5	3	3	3	1	863	98,93	7,37	1100000	0,184	7	3
FALSE	Master Protein	Q5M9N0	Coiled-coil domain-containing protein 158 OS=Homo sapiens OX=9606 GN=CCDC158 PE=2 SV=2	CCDC158	FALSE	0,898472596585804	1	1	1	1	1113	127,062	6,46	1100000	0,032	2	1
FALSE	Master Protein	P80404	4-aminobutyrate aminotransferase, mitochondrial OS=Homo sapiens OX=9606 GN=ABAT PE=1 SV=3	ABAT	FALSE	4,8	2	2	2	1	500	56,403	7,96	1100000	0,15	4	2
FALSE	Master Protein	Q14194	Dihydropyrimidinase-related protein 1 OS=Homo sapiens OX=9606 GN=CRMP1 PE=1 SV=1	CRMP1	FALSE	1	1	1	1	1	572	62,145	7,03	1100000	0,072	1	1
FALSE	Master Protein	Q08629	Testican-1 OS=Homo sapiens OX=9606 GN=SPOCK1 PE=1 SV=1	SPOCK1	FALSE	2	1	1	1	1	439	49,092	6,1	1100000	0,11	2	1
FALSE	Master Protein	P47756	F-actin-capping protein subunit beta OS=Homo sapiens OX=9606 GN=CAPZB PE=1 SV=4	CAPZB	FALSE	5	1	1	1	1	277	31,331	5,59	1100000	0,145	2	1
FALSE	Master Protein	O75369	Filamin-B OS=Homo sapiens OX=9606 GN=FLNB PE=1 SV=2	FLNB	FALSE	0,576479631053036	1	1	1	1	2602	277,99	5,73	1100000	0,016	3	1
FALSE	Master Protein	P09543	2',3'-cyclic-nucleotide 3'-phosphodiesterase OS=Homo sapiens OX=9606 GN=CNP PE=1 SV=2	CNP	FALSE	5	2	2	2	1	421	47,549	9,07	1000000	0,179	6	2
FALSE	Master Protein	Q9UKE5	TRAF2 and NCK-interacting protein kinase OS=Homo sapiens OX=9606 GN=TNIK PE=1 SV=1	TNIK	FALSE	2	3	3	3	1	1360	154,848	7,17	1000000	0,105	7	3
FALSE	Master Protein	P15531	Nucleoside diphosphate kinase A OS=Homo sapiens OX=9606 GN=NME1 PE=1 SV=1	NME1	FALSE	11	1	1	1	1	152	17,138	6,19	1000000	0,259	2	1
FALSE	Master Protein	P13591	Neural cell adhesion molecule 1 OS=Homo sapiens OX=9606 GN=NCAM1 PE=1 SV=3	NCAM1	FALSE	4	3	3	3	1	858	94,515	4,87	1000000	0,174	8	3
FALSE	Master Protein	P01033	Metalloproteinase inhibitor 1 OS=Homo sapiens OX=9606 GN=TIMP1 PE=1 SV=1	TIMP1	FALSE	14	2	2	2	1	207	23,156	8,1	990000	0,52	5	2
FALSE	Master Protein	Q15517	Corneodesmosin OS=Homo sapiens OX=9606 GN=CDSN PE=1 SV=3	CDSN	FALSE	3	1	2	1	1	529	51,49	8,35	990000	0,194	5	1
FALSE	Master Protein	P35080	Profilin-2 OS=Homo sapiens OX=9606 GN=PFN2 PE=1 SV=3	PFN2	FALSE	10	1	1	1	1	140	15,036	6,99	970000	0,389	3	1
FALSE	Master Protein	Q9H7P6	Multivesicular body subunit 12B OS=Homo sapiens OX=9606 GN=MVB12B PE=1 SV=2	MVB12B	FALSE	12	2	2	2	1	319	35,597	8,15	950000	0,311	4	2
FALSE	Master Protein	A8K2U0	Alpha-2-macroglobulin-like protein 1 OS=Homo sapiens OX=9606 GN=A2ML1 PE=1 SV=3	A2ML1	FALSE	0,962861072902338	1	1	1	1	1454	161,004	5,73	900000	0,033	2	1
FALSE	Master Protein	P61586	Transforming protein RhoA OS=Homo sapiens OX=9606 GN=RHOA PE=1 SV=1	RHOA	FALSE	19	3	3	3	1	193	21,754	6,1	890000	1,154	8	3
FALSE	Master Protein	Q06278	Aldehyde oxidase OS=Homo sapiens OX=9606 GN=AOX1 PE=1 SV=2	AOX1	FALSE	0,597907324364723	1	1	1	1	1338	147,822	7,17	860000	0,033	1	1
FALSE	Master Protein	Q4LDE5	Sushi, von Willebrand factor type A, EGF and pentraxin domain-containing protein 1 OS=Homo sapiens OX=9606 GN=SVEP1 PE=1 SV=3	SVEP1	FALSE	0,728087370484458	2	2	2	1	3571	389,912	5,5	850000	0,03	5	2
FALSE	Master Protein	Q8WXG9	Adhesion G-protein coupled receptor V1 OS=Homo sapiens OX=9606 GN=ADGRV1 PE=1 SV=2	ADGRV1	FALSE	0,491595306057723	2	2	2	1	6306	692,637	4,64	840000	0,019	5	2
FALSE	Master Protein	Q16762	Thiosulfate sulfurtransferase OS=Homo sapiens OX=9606 GN=TST PE=1 SV=4	TST	FALSE	4	1	1	1	1	297	33,408	7,25	820000	0,179	2	1
FALSE	Master Protein	P05452	Tetranectin OS=Homo sapiens OX=9606 GN=CLEC3B PE=1 SV=3	CLEC3B	FALSE	6	1	1	1	1	202	22,522	5,67	820000	0	0	1
FALSE	Master Protein	P0C0L4	Complement C4-A OS=Homo sapiens OX=9606 GN=C4A PE=1 SV=2	C4A	FALSE	0,802752293577982	1	1	1	1	1744	192,664	7,08	810000	0,027	3	1
FALSE	Master Protein	P07741	Adenine phosphoribosyltransferase OS=Homo sapiens OX=9606 GN=APRT PE=1 SV=2	APRT	FALSE	4	1	1	1	1	180	19,595	6,02	800000	0,212	1	1
FALSE	Master Protein	Q13449	Limbic system-associated membrane protein OS=Homo sapiens OX=9606 GN=LSAMP PE=1 SV=2	LSAMP	FALSE	8	2	2	2	1	338	37,37	6,98	800000	0,274	6	2
FALSE	Master Protein	Q6UXH9	Inactive serine protease PAMR1 OS=Homo sapiens OX=9606 GN=PAMR1 PE=1 SV=1	PAMR1	FALSE	0,972222222222222	1	1	1	1	720	80,146	7,46	780000	0,072	1,9002867937088	1
FALSE	Master Protein	Q13308	Inactive tyrosine-protein kinase 7 OS=Homo sapiens OX=9606 GN=PTK7 PE=1 SV=2	PTK7	FALSE	4	4	4	4	1	1070	118,317	7,09	750000	0,175	9	4
FALSE	Master Protein	O75828	Carbonyl reductase [NADPH] 3 OS=Homo sapiens OX=9606 GN=CBR3 PE=1 SV=3	CBR3	FALSE	10	2	2	2	1	277	30,831	6,18	750000	0,334	6	2
FALSE	Master Protein	P17931	Galectin-3 OS=Homo sapiens OX=9606 GN=LGALS3 PE=1 SV=5	LGALS3	FALSE	4,4	1	1	1	1	250	26,136	8,56	750000	0,292	2	1
FALSE	Master Protein	O00391	Sulfhydryl oxidase 1 OS=Homo sapiens OX=9606 GN=QSOX1 PE=1 SV=3	QSOX1	FALSE	2	2	2	2	1	747	82,526	8,92	750000	0,105	4	2
FALSE	Master Protein	Q92185	Alpha-N-acetylneuraminide alpha-2,8-sialyltransferase OS=Homo sapiens OX=9606 GN=ST8SIA1 PE=1 SV=1	ST8SIA1	FALSE	3	1	1	1	1	356	40,492	9,29	730000	0,155	2	1
FALSE	Master Protein	O60716	Catenin delta-1 OS=Homo sapiens OX=9606 GN=CTNND1 PE=1 SV=1	CTNND1	FALSE	1,5495867768595	1	1	1	1	968	108,103	6,23	710000	0,046	2	1
FALSE	Master Protein	Q8NCH0	Carbohydrate sulfotransferase 14 OS=Homo sapiens OX=9606 GN=CHST14 PE=1 SV=2	CHST14	FALSE	2,3936170212766	1	1	1	1	376	42,969	9,48	710000	0,122	2	1
FALSE	Master Protein	Q92817	Envoplakin OS=Homo sapiens OX=9606 GN=EVPL PE=1 SV=3	EVPL	FALSE	0,836202656173143	1	1	1	1	2033	231,463	6,96	710000	0,02	2	1
FALSE	Master Protein	P07858	Cathepsin B OS=Homo sapiens OX=9606 GN=CTSB PE=1 SV=3	CTSB	FALSE	5	1	1	1	1	339	37,797	6,3	680000	0,136	2	1
FALSE	Master Protein	Q5TEU4	Arginine-hydroxylase NDUFAF5, mitochondrial OS=Homo sapiens OX=9606 GN=NDUFAF5 PE=1 SV=1	NDUFAF5	FALSE	2	1	1	1	1	345	38,894	6,57	670000	0,136	2	1
FALSE	Master Protein	P14543	Nidogen-1 OS=Homo sapiens OX=9606 GN=NID1 PE=1 SV=3	NID1	FALSE	1	1	1	1	1	1247	136,291	5,29	670000	0,04	3	1
FALSE	Master Protein	O75635	Serpin B7 OS=Homo sapiens OX=9606 GN=SERPINB7 PE=1 SV=1	SERPINB7	FALSE	3	1	1	1	1	380	42,877	6,8	650000	0,105	3	1
FALSE	Master Protein	Q8TF66	Leucine-rich repeat-containing protein 15 OS=Homo sapiens OX=9606 GN=LRRC15 PE=2 SV=2	LRRC15	FALSE	1	1	1	1	1	581	64,325	6,71	640000	0,096	2	1
FALSE	Master Protein	Q12906	Interleukin enhancer-binding factor 3 OS=Homo sapiens OX=9606 GN=ILF3 PE=1 SV=3	ILF3	FALSE	1	1	1	1	1	894	95,279	8,76	640000	0,058	2,0266592502594	1
FALSE	Master Protein	P10768	S-formylglutathione hydrolase OS=Homo sapiens OX=9606 GN=ESD PE=1 SV=2	ESD	FALSE	4	1	1	1	1	282	31,442	7,02	640000	0,179	0	1
FALSE	Master Protein	Q9UBX1	Cathepsin F OS=Homo sapiens OX=9606 GN=CTSF PE=1 SV=1	CTSF	FALSE	3	2	2	2	1	484	53,332	8,22	590000	0,186	4	2
FALSE	Master Protein	Q9HCU4	Cadherin EGF LAG seven-pass G-type receptor 2 OS=Homo sapiens OX=9606 GN=CELSR2 PE=1 SV=1	CELSR2	FALSE	0,273691412931919	1	1	1	1	2923	317,253	5,31	570000	0,018	2	1
FALSE	Master Protein	P36980	Complement factor H-related protein 2 OS=Homo sapiens OX=9606 GN=CFHR2 PE=1 SV=1	CFHR2	FALSE	8	2	2	1	1	270	30,631	6,38	560000	0,334	5	2
FALSE	Master Protein	P23490	Loricrin OS=Homo sapiens OX=9606 GN=LORICRIN PE=1 SV=2	LORICRIN	FALSE	2	1	2	1	1	312	25,744	8,09	540000	1,154	4	1
FALSE	Master Protein	Q86Y82	Syntaxin-12 OS=Homo sapiens OX=9606 GN=STX12 PE=1 SV=1	STX12	FALSE	3	1	1	1	1	276	31,622	5,59	510000	0,179	2	1
FALSE	Master Protein	P51148	Ras-related protein Rab-5C OS=Homo sapiens OX=9606 GN=RAB5C PE=1 SV=2	RAB5C	FALSE	5	1	1	1	1	216	23,468	8,41	510000	0,233	2,871990442276	1
FALSE	Master Protein	Q9Y4K3	TNF receptor-associated factor 6 OS=Homo sapiens OX=9606 GN=TRAF6 PE=1 SV=1	TRAF6	FALSE	4	1	1	1	1	522	59,534	6,44	500000	0,093	3	1
FALSE	Master Protein	P11021	Endoplasmic reticulum chaperone BiP OS=Homo sapiens OX=9606 GN=HSPA5 PE=1 SV=2	HSPA5	FALSE	6	3	4	1	1	654	72,288	5,16	490000	0,311	11	3
FALSE	Master Protein	P15880	40S ribosomal protein S2 OS=Homo sapiens OX=9606 GN=RPS2 PE=1 SV=2	RPS2	FALSE	2	1	1	1	1	293	31,305	10,24	470000	0,136	1	1
FALSE	Master Protein	P62937	Peptidyl-prolyl cis-trans isomerase A OS=Homo sapiens OX=9606 GN=PPIA PE=1 SV=2	PPIA	FALSE	13	2	2	2	1	165	18,001	7,81	470000	0,585	5	2
FALSE	Master Protein	Q9P265	Disco-interacting protein 2 homolog B OS=Homo sapiens OX=9606 GN=DIP2B PE=1 SV=3	DIP2B	FALSE	2	2	2	2	1	1576	171,382	8,09	430000	0,062	5	2
FALSE	Master Protein	P08582	Melanotransferrin OS=Homo sapiens OX=9606 GN=MELTF PE=1 SV=2	MELTF	FALSE	5	2	2	2	1	738	80,163	5,94	380000	0,113	5,2321503162384	2
FALSE	Master Protein	Q9NRY6	Phospholipid scramblase 3 OS=Homo sapiens OX=9606 GN=PLSCR3 PE=1 SV=2	PLSCR3	FALSE	6	1	1	1	1	295	31,628	6,65	350000	0,233	1	1
FALSE	Master Protein	P35325	Small proline-rich protein 2B OS=Homo sapiens OX=9606 GN=SPRR2B PE=2 SV=1	SPRR2B	FALSE	61	3	4	3	1	72	7,97	8,43	280000	3,642	12	3
FALSE	Master Protein	P18433	Receptor-type tyrosine-protein phosphatase alpha OS=Homo sapiens OX=9606 GN=PTPRA PE=1 SV=3	PTPRA	FALSE	1	1	1	1	1	802	90,662	6,65	280000	0,059	2	1
FALSE	Master Protein	P08697	Alpha-2-antiplasmin OS=Homo sapiens OX=9606 GN=SERPINF2 PE=1 SV=3	SERPINF2	FALSE	2	1	1	1	1	491	54,531	6,29	220000	0,105	2	1
FALSE	Master Protein	P54652	Heat shock-related 70 kDa protein 2 OS=Homo sapiens OX=9606 GN=HSPA2 PE=1 SV=1	HSPA2	FALSE	12	8	9	1	1	639	69,978	5,74	170000	0,778	26	8
FALSE	Master Protein	P07814	Bifunctional glutamate/proline--tRNA ligase OS=Homo sapiens OX=9606 GN=EPRS1 PE=1 SV=5	EPRS1	FALSE	0,727513227513227	1	1	1	1	1512	170,483	7,33		0,03	2,8656177520752	1
FALSE	Master Protein	P26641	Elongation factor 1-gamma OS=Homo sapiens OX=9606 GN=EEF1G PE=1 SV=3	EEF1G	FALSE	2	1	1	1	1	437	50,087	6,67		0,093	3	1
FALSE	Master Protein	O60636	Tetraspanin-2 OS=Homo sapiens OX=9606 GN=TSPAN2 PE=1 SV=2	TSPAN2	FALSE	5	1	1	1	1	221	24,131	7,77		0,292	3	1
FALSE	Master Protein	P00568	Adenylate kinase isoenzyme 1 OS=Homo sapiens OX=9606 GN=AK1 PE=1 SV=3	AK1	FALSE	5	1	1	1	1	194	21,621	8,63		0,233	1	1
FALSE	Master Protein	Q8N357	Solute carrier family 35 member F6 OS=Homo sapiens OX=9606 GN=SLC35F6 PE=1 SV=1	SLC35F6	FALSE	3	1	1	1	1	371	40,188	6,93		0,179	2,9632465839386	1
FALSE	Master Protein	P07947	Tyrosine-protein kinase Yes OS=Homo sapiens OX=9606 GN=YES1 PE=1 SV=3	YES1	FALSE	1	1	1	1	1	543	60,763	6,74		0,096	2	1
FALSE	Master Protein	P08238	Heat shock protein HSP 90-beta OS=Homo sapiens OX=9606 GN=HSP90AB1 PE=1 SV=4	HSP90AB1	FALSE	1	1	1	1	1	724	83,212	5,03		0,062	0	1
FALSE	Master Protein	Q5VW32	BRO1 domain-containing protein BROX OS=Homo sapiens OX=9606 GN=BROX PE=1 SV=1	BROX	FALSE	3	1	1	1	1	411	46,447	7,65		0,122	2,5653555393219	1
FALSE	Master Protein	Q9H239	Matrix metalloproteinase-28 OS=Homo sapiens OX=9606 GN=MMP28 PE=1 SV=2	MMP28	FALSE	2	1	1	1	1	520	58,902	9,67		0,096	2	1
FALSE	Master Protein	P63104	14-3-3 protein zeta/delta OS=Homo sapiens OX=9606 GN=YWHAZ PE=1 SV=1	YWHAZ	FALSE	8	2	2	1	1	245	27,728	4,79		0,389	6	2
FALSE	Master Protein	P22528	Cornifin-B OS=Homo sapiens OX=9606 GN=SPRR1B PE=1 SV=2	SPRR1B	FALSE	8	1	1	1	1	89	9,881	8,48		0,389	2	1
FALSE	Master Protein	F8WCM5	Insulin, isoform 2 OS=Homo sapiens OX=9606 GN=INS-IGF2 PE=2 SV=1	INS-IGF2	FALSE	3,5	1	1	1	1	200	21,524	6,3		0,389	1	1
FALSE	Master Protein	Q9H9H4	Vacuolar protein sorting-associated protein 37B OS=Homo sapiens OX=9606 GN=VPS37B PE=1 SV=1	VPS37B	FALSE	3	1	1	1	1	285	31,287	7,34		0,155	2	1
FALSE	Master Protein	Q7Z6Z7	E3 ubiquitin-protein ligase HUWE1 OS=Homo sapiens OX=9606 GN=HUWE1 PE=1 SV=3	HUWE1	FALSE	0,182898948331047	1	1	1	1	4374	481,589	5,22		0,012	1	1
FALSE	Master Protein	P20073	Annexin A7 OS=Homo sapiens OX=9606 GN=ANXA7 PE=1 SV=3	ANXA7	FALSE	1	1	1	1	1	488	52,706	5,68		0,129	1	1
FALSE	Master Protein	Q6WRI0	Immunoglobulin superfamily member 10 OS=Homo sapiens OX=9606 GN=IGSF10 PE=1 SV=1	IGSF10	FALSE	0,457491422035837	1	1	1	1	2623	290,655	9,13		0,02	2	1
FALSE	Master Protein	Q86VL8	Multidrug and toxin extrusion protein 2 OS=Homo sapiens OX=9606 GN=SLC47A2 PE=1 SV=1	SLC47A2	FALSE	2	1	1	1	1	602	65,042	8,28		0,105	2	1
FALSE	Master Protein	Q9UDY6	Tripartite motif-containing protein 10 OS=Homo sapiens OX=9606 GN=TRIM10 PE=1 SV=3	TRIM10	FALSE	1	1	1	1	1	481	55,002	5,97		0,086	2	1
FALSE	Master Protein	O95297	Myelin protein zero-like protein 1 OS=Homo sapiens OX=9606 GN=MPZL1 PE=1 SV=1	MPZL1	FALSE	4	1	1	1	1	269	29,064	8,72		0,212	3	1
FALSE	Master Protein	Q13938	Calcyphosin OS=Homo sapiens OX=9606 GN=CAPS PE=1 SV=2	CAPS	FALSE	3	1	1	1	1	275	30,221	6,04		0,179	2	1
FALSE	Master Protein	Q15645	Pachytene checkpoint protein 2 homolog OS=Homo sapiens OX=9606 GN=TRIP13 PE=1 SV=2	TRIP13	FALSE	2	1	1	1	1	432	48,52	6,09		0,101	3	1
FALSE	Master Protein	P17677	Neuromodulin OS=Homo sapiens OX=9606 GN=GAP43 PE=1 SV=1	GAP43	FALSE	9	1	1	1	1	238	24,788	4,72		0,212	3	1
FALSE	Master Protein	B9A064	Immunoglobulin lambda-like polypeptide 5 OS=Homo sapiens OX=9606 GN=IGLL5 PE=2 SV=2	IGLL5	FALSE	26	4	14	2	1	214	23,049	8,84		2,162	36,40269780159	4
FALSE	Master Protein	P01854	Immunoglobulin heavy constant epsilon OS=Homo sapiens OX=9606 GN=IGHE PE=1 SV=1	IGHE	FALSE	3	1	1	1	1	428	46,989	8,06		0,129	3	1
FALSE	Master Protein	P49419	Alpha-aminoadipic semialdehyde dehydrogenase OS=Homo sapiens OX=9606 GN=ALDH7A1 PE=1 SV=5	ALDH7A1	FALSE	2,5974025974026	1	1	1	1	539	58,45	7,99		0,089	2	1
FALSE	Master Protein	P08572	Collagen alpha-2(IV) chain OS=Homo sapiens OX=9606 GN=COL4A2 PE=1 SV=4	COL4A2	FALSE	0,759345794392523	1	1	1	1	1712	167,449	8,66		0,027	2,9103045463562	1
FALSE	Master Protein	P00736	Complement C1r subcomponent OS=Homo sapiens OX=9606 GN=C1R PE=1 SV=2	C1R	FALSE	1	1	1	1	1	705	80,067	6,21		0,07	3	1
FALSE	Master Protein	Q9H792	Inactive tyrosine-protein kinase PEAK1 OS=Homo sapiens OX=9606 GN=PEAK1 PE=1 SV=4	PEAK1	FALSE	0,916380297823597	1	1	1	1	1746	192,986	6,89		0,024	2	1
FALSE	Master Protein	Q8N475	Follistatin-related protein 5 OS=Homo sapiens OX=9606 GN=FSTL5 PE=2 SV=2	FSTL5	FALSE	1	1	1	1	1	847	95,69	5,95		0,05	2	1
FALSE	Master Protein	Q9P273	Teneurin-3 OS=Homo sapiens OX=9606 GN=TENM3 PE=1 SV=3	TENM3	FALSE	0,778065950351982	1	1	1	1	2699	300,76	6,42		0,018	3	1
FALSE	Master Protein	Q9NUN5	Lysosomal cobalamin transport escort protein LMBD1 OS=Homo sapiens OX=9606 GN=LMBRD1 PE=1 SV=1	LMBRD1	FALSE	3	1	1	1	1	540	61,349	7,77		0,122	2	1
FALSE	Master Protein	P08195	4F2 cell-surface antigen heavy chain OS=Homo sapiens OX=9606 GN=SLC3A2 PE=1 SV=3	SLC3A2	FALSE	2	1	1	1	1	630	67,952	5,01		0,083	3	1
FALSE	Master Protein	P31431	Syndecan-4 OS=Homo sapiens OX=9606 GN=SDC4 PE=1 SV=2	SDC4	FALSE	6	1	1	1	1	198	21,628	4,5		0,292	3	1
FALSE	Master Protein	P19256	Lymphocyte function-associated antigen 3 OS=Homo sapiens OX=9606 GN=CD58 PE=1 SV=1	CD58	FALSE	4	1	1	1	1	250	28,129	6,76		0,259	2	1
FALSE	Master Protein	O60674	Tyrosine-protein kinase JAK2 OS=Homo sapiens OX=9606 GN=JAK2 PE=1 SV=2	JAK2	FALSE	0,971731448763251	1	1	1	1	1132	130,59	7,21		0,037	1	1
FALSE	Master Protein	P21709	Ephrin type-A receptor 1 OS=Homo sapiens OX=9606 GN=EPHA1 PE=1 SV=4	EPHA1	FALSE	1	1	1	1	1	976	108,058	6,64		0,049	2	1
FALSE	Master Protein	P49189	4-trimethylaminobutyraldehyde dehydrogenase OS=Homo sapiens OX=9606 GN=ALDH9A1 PE=1 SV=3	ALDH9A1	FALSE	2	1	1	1	1	494	53,767	5,87		0,096	2	1
FALSE	Master Protein	Q16625	Occludin OS=Homo sapiens OX=9606 GN=OCLN PE=1 SV=1	OCLN	FALSE	1	1	1	1	1	522	59,106	6,09		0,145	2	1
FALSE	Master Protein	Q14697	Neutral alpha-glucosidase AB OS=Homo sapiens OX=9606 GN=GANAB PE=1 SV=3	GANAB	FALSE	0,953389830508475	1	1	1	1	944	106,807	6,14		0,05	2	1
