# Supplementary material for: Proteomics Profiling of Neuron-Derived Small Extracellular Vesicles from Human Plasma: Enabling Single-Subject Analysis
Source: Int J Mol Sci. 2021 Mar 14;22(6):2951. doi: 10.3390/ijms22062951 (PMC7999506; doi:10.3390/ijms22062951)
Supplement: Supplementary file 1 [file ijms-22-02951-s001.zip › Supplementary Material/Supplementary Dataset - SD2.xlsx]

## Sheet: Foglio1
Supplementary Dataset - SD2. Identified protein groups from PD patients’ plasma-NDsEV
Accession	Description	PD1A	PD1B	PD1C	PD2	PD3	PD4
P01023	Alpha-2-macroglobulin OS=Homo sapiens OX=9606 GN=A2M PE=1 SV=3	380000000	410000000	230000000	660000000	1400000000	750000000
P01024	Complement C3 OS=Homo sapiens OX=9606 GN=C3 PE=1 SV=2	270000000	390000000	150000000	330000000	540000000	730000000
P04114	Apolipoprotein B-100 OS=Homo sapiens OX=9606 GN=APOB PE=1 SV=2	42000000	66000000	29000000	89000000	180000000	200000000
P02787	Serotransferrin OS=Homo sapiens OX=9606 GN=TF PE=1 SV=3	840000000	590000000	640000000	1300000000	2000000000	2400000000
P02675	Fibrinogen beta chain OS=Homo sapiens OX=9606 GN=FGB PE=1 SV=2	810000000	320000000	390000000	930000000	1400000000	350000000
P01009	Alpha-1-antitrypsin OS=Homo sapiens OX=9606 GN=SERPINA1 PE=1 SV=3	360000000	370000000	140000000	1100000000	1700000000	790000000
P01859	Immunoglobulin heavy constant gamma 2 OS=Homo sapiens OX=9606 GN=IGHG2 PE=1 SV=2	520000000	540000000	130000000	330000000	940000000	620000000
P01857	Immunoglobulin heavy constant gamma 1 OS=Homo sapiens OX=9606 GN=IGHG1 PE=1 SV=1	790000000	1000000000	1600000000	590000000	3300000000	3000000000
P02679	Fibrinogen gamma chain OS=Homo sapiens OX=9606 GN=FGG PE=1 SV=3	830000000	710000000	300000000	880000000	960000000	610000000
P01860	Immunoglobulin heavy constant gamma 3 OS=Homo sapiens OX=9606 GN=IGHG3 PE=1 SV=2	83000000	160000000	17000000	22000000	320000000	270000000
P01834	Immunoglobulin kappa constant OS=Homo sapiens OX=9606 GN=IGKC PE=1 SV=2	270000000	2300000000	520000000	2600000000	1800000000	1100000000
P0C0L5	Complement C4-B OS=Homo sapiens OX=9606 GN=C4B PE=1 SV=2	21000000	15000000	6300000	23000000	81000000	72000000
P0C0L4	Complement C4-A OS=Homo sapiens OX=9606 GN=C4A PE=1 SV=2	7800000	8500000	11000000	5600000	39000000	36000000
P12259	Coagulation factor V OS=Homo sapiens OX=9606 GN=F5 PE=1 SV=4	290000000	210000000	96000000	52000000	510000000	800000000
P00738	Haptoglobin OS=Homo sapiens OX=9606 GN=HP PE=1 SV=1	1000000000	1200000000	510000000	720000000	940000000	850000000
P02671	Fibrinogen alpha chain OS=Homo sapiens OX=9606 GN=FGA PE=1 SV=2	550000000	440000000	180000000	630000000	990000000	660000000
P15924	Desmoplakin OS=Homo sapiens OX=9606 GN=DSP PE=1 SV=3	95000000	47000000	13000000	340000000	20000000	10000000
P02751	Fibronectin OS=Homo sapiens OX=9606 GN=FN1 PE=1 SV=4	46000000	56000000	27000000	140000000	120000000	180000000
P01871	Immunoglobulin heavy constant mu OS=Homo sapiens OX=9606 GN=IGHM PE=1 SV=4	720000000	710000000	130000000	94000000	1900000000	450000000
P02647	Apolipoprotein A-I OS=Homo sapiens OX=9606 GN=APOA1 PE=1 SV=1	850000000	950000000	470000000	2000000000	4500000000	3600000000
P02649	Apolipoprotein E OS=Homo sapiens OX=9606 GN=APOE PE=1 SV=1	740000000	540000000	240000000	240000000	690000000	1500000000
P00450	Ceruloplasmin OS=Homo sapiens OX=9606 GN=CP PE=1 SV=1	63000000	120000000	21000000	96000000	270000000	310000000
P08603	Complement factor H OS=Homo sapiens OX=9606 GN=CFH PE=1 SV=4	61000000	73000000	32000000	47000000	140000000	110000000
P01861	Immunoglobulin heavy constant gamma 4 OS=Homo sapiens OX=9606 GN=IGHG4 PE=1 SV=1	83000000	66000000	20000000	36000000	74000000	240000000
P01876	Immunoglobulin heavy constant alpha 1 OS=Homo sapiens OX=9606 GN=IGHA1 PE=1 SV=2	620000000	870000000	330000000	760000000	540000000	340000000
P00747	Plasminogen OS=Homo sapiens OX=9606 GN=PLG PE=1 SV=2	29000000	40000000	27000000	78000000	150000000	110000000
P02774	Vitamin D-binding protein OS=Homo sapiens OX=9606 GN=GC PE=1 SV=2	74000000	38000000	23000000	56000000	490000000	320000000
Q14624	Inter-alpha-trypsin inhibitor heavy chain H4 OS=Homo sapiens OX=9606 GN=ITIH4 PE=1 SV=4	66000000	38000000	19000000	48000000	170000000	130000000
P02790	Hemopexin OS=Homo sapiens OX=9606 GN=HPX PE=1 SV=2	390000000	300000000	170000000	480000000	1800000000	1200000000
P00739	Haptoglobin-related protein OS=Homo sapiens OX=9606 GN=HPR PE=2 SV=2	8000000	7000000	9700000	2900000	94000000	56000000
P01008	Antithrombin-III OS=Homo sapiens OX=9606 GN=SERPINC1 PE=1 SV=1	48000000	64000000	22000000	120000000	310000000	160000000
P12882	Myosin-1 OS=Homo sapiens OX=9606 GN=MYH1 PE=1 SV=3					270000000
Q9Y623	Myosin-4 OS=Homo sapiens OX=9606 GN=MYH4 PE=2 SV=2					180000000
P00734	Prothrombin OS=Homo sapiens OX=9606 GN=F2 PE=1 SV=2	19000000	18000000	12000000	47000000	140000000	64000000
Q13201	Multimerin-1 OS=Homo sapiens OX=9606 GN=MMRN1 PE=1 SV=3	150000000	95000000	25000000		42000000	13000000
P0DOY3	Immunoglobulin lambda constant 3 OS=Homo sapiens OX=9606 GN=IGLC3 PE=1 SV=1	40000000	150000000	22000000	18000000	17000000	640000
P02766	Transthyretin OS=Homo sapiens OX=9606 GN=TTR PE=1 SV=1	59000000	51000000	14000000	210000000	350000000	540000000
B9A064	Immunoglobulin lambda-like polypeptide 5 OS=Homo sapiens OX=9606 GN=IGLL5 PE=2 SV=2	5200000	18000000	6500000	14000000	14000000	2600000
P04004	Vitronectin OS=Homo sapiens OX=9606 GN=VTN PE=1 SV=1	670000000	280000000	130000000	62000000	330000000	930000000
Q9UKX2	Myosin-2 OS=Homo sapiens OX=9606 GN=MYH2 PE=1 SV=1					150000000
P19823	Inter-alpha-trypsin inhibitor heavy chain H2 OS=Homo sapiens OX=9606 GN=ITIH2 PE=1 SV=2	40000000	35000000	30000000	140000000	180000000	110000000
P06727	Apolipoprotein A-IV OS=Homo sapiens OX=9606 GN=APOA4 PE=1 SV=3	40000000	67000000	26000000	77000000	270000000	190000000
Q02413	Desmoglein-1 OS=Homo sapiens OX=9606 GN=DSG1 PE=1 SV=2	80000000	78000000	23000000	630000000	8900000	9600000
P01011	Alpha-1-antichymotrypsin OS=Homo sapiens OX=9606 GN=SERPINA3 PE=1 SV=2	52000000	54000000	28000000	85000000	150000000	210000000
P14923	Junction plakoglobin OS=Homo sapiens OX=9606 GN=JUP PE=1 SV=3	65000000	33000000	12000000	390000000	8300000	4700000
P04217	Alpha-1B-glycoprotein OS=Homo sapiens OX=9606 GN=A1BG PE=1 SV=4	33000000	44000000	55000000	56000000	150000000	140000000
P19827	Inter-alpha-trypsin inhibitor heavy chain H1 OS=Homo sapiens OX=9606 GN=ITIH1 PE=1 SV=3	42000000	41000000	29000000	48000000	210000000	150000000
P00751	Complement factor B OS=Homo sapiens OX=9606 GN=CFB PE=1 SV=2	56000000	63000000	36000000	60000000	180000000	160000000
Q92954	Proteoglycan 4 OS=Homo sapiens OX=9606 GN=PRG4 PE=1 SV=3	150000000	76000000	14000000	28000000	110000000	160000000
P13535	Myosin-8 OS=Homo sapiens OX=9606 GN=MYH8 PE=1 SV=3					32000000
P04003	C4b-binding protein alpha chain OS=Homo sapiens OX=9606 GN=C4BPA PE=1 SV=2	66000000	85000000	49000000	75000000	160000000	110000000
P01031	Complement C5 OS=Homo sapiens OX=9606 GN=C5 PE=1 SV=4	9000000	7100000	6700000	20000000	36000000	35000000
P01042	Kininogen-1 OS=Homo sapiens OX=9606 GN=KNG1 PE=1 SV=2	120000000	64000000	51000000	43000000	89000000	150000000
P02760	Protein AMBP OS=Homo sapiens OX=9606 GN=AMBP PE=1 SV=1	41000000	53000000	15000000	49000000	110000000	65000000
P06396	Gelsolin OS=Homo sapiens OX=9606 GN=GSN PE=1 SV=1	8300000	13000000	2600000	14000000	68000000	21000000
P02765	Alpha-2-HS-glycoprotein OS=Homo sapiens OX=9606 GN=AHSG PE=1 SV=2	40000000	33000000	46000000	86000000	220000000	85000000
P02776	Platelet factor 4 OS=Homo sapiens OX=9606 GN=PF4 PE=1 SV=2	58000000	69000000	44000000		430000000	1300000
P02763	Alpha-1-acid glycoprotein 1 OS=Homo sapiens OX=9606 GN=ORM1 PE=1 SV=1	160000000	81000000	37000000	170000000	280000000	200000000
P68871	Hemoglobin subunit beta OS=Homo sapiens OX=9606 GN=HBB PE=1 SV=2	76000000	120000000	25000000	240000000	180000000	340000000
P10720	Platelet factor 4 variant OS=Homo sapiens OX=9606 GN=PF4V1 PE=1 SV=1	37000000	300000000	50000000		4400000	920000
P69905	Hemoglobin subunit alpha OS=Homo sapiens OX=9606 GN=HBA1 PE=1 SV=2	59000000	70000000	78000000	260000000	280000000	120000000
P10909	Clusterin OS=Homo sapiens OX=9606 GN=CLU PE=1 SV=1	290000000	300000000	110000000	160000000	420000000	180000000
P68133	Actin, alpha skeletal muscle OS=Homo sapiens OX=9606 GN=ACTA1 PE=1 SV=1	12000000	8400000	9900000	58000000	170000000
P20742	Pregnancy zone protein OS=Homo sapiens OX=9606 GN=PZP PE=1 SV=4		1300000				620000
P02749	Beta-2-glycoprotein 1 OS=Homo sapiens OX=9606 GN=APOH PE=1 SV=3	160000000	130000000	20000000	130000000	160000000	280000000
P25311	Zinc-alpha-2-glycoprotein OS=Homo sapiens OX=9606 GN=AZGP1 PE=1 SV=2	70000000	33000000	25000000	66000000	150000000	98000000
P12883	Myosin-7 OS=Homo sapiens OX=9606 GN=MYH7 PE=1 SV=5					4700000
P05155	Plasma protease C1 inhibitor OS=Homo sapiens OX=9606 GN=SERPING1 PE=1 SV=2	32000000	27000000	20000000	110000000	120000000	51000000
P01877	Immunoglobulin heavy constant alpha 2 OS=Homo sapiens OX=9606 GN=IGHA2 PE=1 SV=4		17000000	680000	2100000	25000000	700000
Q8WZ42	Titin OS=Homo sapiens OX=9606 GN=TTN PE=1 SV=4					14000000
P04406	Glyceraldehyde-3-phosphate dehydrogenase OS=Homo sapiens OX=9606 GN=GAPDH PE=1 SV=3	35000000	20000000	12000000	160000000	26000000	8200000
P27169	Serum paraoxonase/arylesterase 1 OS=Homo sapiens OX=9606 GN=PON1 PE=1 SV=3	32000000	37000000	12000000	17000000	160000000	69000000
P00736	Complement C1r subcomponent OS=Homo sapiens OX=9606 GN=C1R PE=1 SV=2	9600000	11000000	6300000	11000000	41000000	38000000
P13533	Myosin-6 OS=Homo sapiens OX=9606 GN=MYH6 PE=1 SV=5					6300000
P02748	Complement component C9 OS=Homo sapiens OX=9606 GN=C9 PE=1 SV=2	21000000	11000000	10000000	23000000	56000000	44000000
O43866	CD5 antigen-like OS=Homo sapiens OX=9606 GN=CD5L PE=1 SV=1	89000000	40000000	20000000	4400000	190000000	34000000
P01019	Angiotensinogen OS=Homo sapiens OX=9606 GN=AGT PE=1 SV=1	23000000	27000000	20000000	29000000	53000000	68000000
Q08554	Desmocollin-1 OS=Homo sapiens OX=9606 GN=DSC1 PE=1 SV=2	46000000	25000000	32000000	260000000	24000000	26000000
Q08188	Protein-glutamine gamma-glutamyltransferase E OS=Homo sapiens OX=9606 GN=TGM3 PE=1 SV=4	18000000	16000000	5600000	47000000	7900000
P19652	Alpha-1-acid glycoprotein 2 OS=Homo sapiens OX=9606 GN=ORM2 PE=1 SV=2	60000000	46000000	20000000	66000000	120000000	64000000
Q03591	Complement factor H-related protein 1 OS=Homo sapiens OX=9606 GN=CFHR1 PE=1 SV=2	9900000		3600000
P10643	Complement component C7 OS=Homo sapiens OX=9606 GN=C7 PE=1 SV=2	1200000	1500000	4700000	3700000	24000000	11000000
P07355	Annexin A2 OS=Homo sapiens OX=9606 GN=ANXA2 PE=1 SV=2	30000000	9900000	11000000	48000000	4800000	820000
P29508	Serpin B3 OS=Homo sapiens OX=9606 GN=SERPINB3 PE=1 SV=2	11000000	7100000	19000000	12000000
P02753	Retinol-binding protein 4 OS=Homo sapiens OX=9606 GN=RBP4 PE=1 SV=3	6900000	5200000	4100000	8200000	39000000	59000000
Q6UWP8	Suprabasin OS=Homo sapiens OX=9606 GN=SBSN PE=1 SV=2	8400000	2900000	800000	26000000	1800000	310000
Q9UKX3	Myosin-13 OS=Homo sapiens OX=9606 GN=MYH13 PE=2 SV=2					5000000
P09871	Complement C1s subcomponent OS=Homo sapiens OX=9606 GN=C1S PE=1 SV=1	5600000	4800000	4300000	9600000	18000000	19000000
P43652	Afamin OS=Homo sapiens OX=9606 GN=AFM PE=1 SV=1	17000000	12000000	13000000	26000000	42000000	49000000
P05156	Complement factor I OS=Homo sapiens OX=9606 GN=CFI PE=1 SV=2	5400000	5000000	4900000	8700000	26000000	18000000
P05090	Apolipoprotein D OS=Homo sapiens OX=9606 GN=APOD PE=1 SV=1	79000000	55000000	23000000	62000000	140000000	200000000
P02549	Spectrin alpha chain, erythrocytic 1 OS=Homo sapiens OX=9606 GN=SPTA1 PE=1 SV=5	7000000	5300000	2500000
P04196	Histidine-rich glycoprotein OS=Homo sapiens OX=9606 GN=HRG PE=1 SV=1	28000000	27000000	13000000	55000000	140000000	70000000
P08697	Alpha-2-antiplasmin OS=Homo sapiens OX=9606 GN=SERPINF2 PE=1 SV=3	12000000	7200000	5200000	23000000	84000000	40000000
P02730	Band 3 anion transport protein OS=Homo sapiens OX=9606 GN=SLC4A1 PE=1 SV=3	42000000	62000000	10000000
P31944	Caspase-14 OS=Homo sapiens OX=9606 GN=CASP14 PE=1 SV=2	30000000	11000000	14000000	15000000	6500000	1500000
P07357	Complement component C8 alpha chain OS=Homo sapiens OX=9606 GN=C8A PE=1 SV=2	3700000	6300000	3500000	14000000	18000000	13000000
P13671	Complement component C6 OS=Homo sapiens OX=9606 GN=C6 PE=1 SV=3	11000000	5300000	5100000	6500000	18000000	24000000
P05546	Heparin cofactor 2 OS=Homo sapiens OX=9606 GN=SERPIND1 PE=1 SV=3	9800000	13000000	5500000	19000000	64000000	77000000
P02652	Apolipoprotein A-II OS=Homo sapiens OX=9606 GN=APOA2 PE=1 SV=1	81000000	32000000	6100000	87000000	150000000	230000000
P03952	Plasma kallikrein OS=Homo sapiens OX=9606 GN=KLKB1 PE=1 SV=1	3000000	3600000	5500000	2500000	23000000	14000000
P01591	Immunoglobulin J chain OS=Homo sapiens OX=9606 GN=JCHAIN PE=1 SV=4	110000000	99000000	920000	4300000	140000000	41000000
P02042	Hemoglobin subunit delta OS=Homo sapiens OX=9606 GN=HBD PE=1 SV=2	6200000	8700000	3800000		14000000	2400000
P06733	Alpha-enolase OS=Homo sapiens OX=9606 GN=ENO1 PE=1 SV=2	3400000	6400000	640000	75000000	4500000
P04040	Catalase OS=Homo sapiens OX=9606 GN=CAT PE=1 SV=3	24000000	12000000	4400000	45000000	4700000
P07225	Vitamin K-dependent protein S OS=Homo sapiens OX=9606 GN=PROS1 PE=1 SV=1	14000000	14000000	3800000	11000000	30000000	34000000
P07339	Cathepsin D OS=Homo sapiens OX=9606 GN=CTSD PE=1 SV=1	13000000	4800000	7300000	6000000	730000	620000
Q96P63	Serpin B12 OS=Homo sapiens OX=9606 GN=SERPINB12 PE=1 SV=1	20000000	13000000	14000000	120000000	4900000
P02654	Apolipoprotein C-I OS=Homo sapiens OX=9606 GN=APOC1 PE=1 SV=1	43000000	94000000	27000000	31000000	160000000	150000000
P06702	Protein S100-A9 OS=Homo sapiens OX=9606 GN=S100A9 PE=1 SV=1	93000000	51000000	23000000	3100000	6600000	2400000
P05089	Arginase-1 OS=Homo sapiens OX=9606 GN=ARG1 PE=1 SV=2	20000000	11000000	10000000	33000000	6500000	2200000
Q96PD5	N-acetylmuramoyl-L-alanine amidase OS=Homo sapiens OX=9606 GN=PGLYRP2 PE=1 SV=1	2500000	2900000	2100000	4000000	55000000	9400000
P07358	Complement component C8 beta chain OS=Homo sapiens OX=9606 GN=C8B PE=1 SV=3	3600000	1000000	1800000	4700000	7700000	7800000
Q13835	Plakophilin-1 OS=Homo sapiens OX=9606 GN=PKP1 PE=1 SV=2	25000000	15000000	1900000	76000000	6100000	940000
P48594	Serpin B4 OS=Homo sapiens OX=9606 GN=SERPINB4 PE=1 SV=2	2700000	1400000	3400000
P02746	Complement C1q subcomponent subunit B OS=Homo sapiens OX=9606 GN=C1QB PE=1 SV=3	7100000	6600000	3700000	13000000	45000000	44000000
P10646	Tissue factor pathway inhibitor OS=Homo sapiens OX=9606 GN=TFPI PE=1 SV=1	37000000	50000000	20000000	1100000	20000000	37000000
P29622	Kallistatin OS=Homo sapiens OX=9606 GN=SERPINA4 PE=1 SV=3	660000	2700000	1900000	6900000	27000000	17000000
Q14520	Hyaluronan-binding protein 2 OS=Homo sapiens OX=9606 GN=HABP2 PE=1 SV=1	22000000	18000000	7100000	2400000	15000000	11000000
P36980	Complement factor H-related protein 2 OS=Homo sapiens OX=9606 GN=CFHR2 PE=1 SV=1	1200000	3400000	1300000	2900000	4600000
P51884	Lumican OS=Homo sapiens OX=9606 GN=LUM PE=1 SV=2	5800000	2800000	2200000	6200000	17000000	19000000
Q08043	Alpha-actinin-3 OS=Homo sapiens OX=9606 GN=ACTN3 PE=1 SV=2					40000000
P22735	Protein-glutamine gamma-glutamyltransferase K OS=Homo sapiens OX=9606 GN=TGM1 PE=1 SV=4	7800000	4600000	8400000	8100000
P02750	Leucine-rich alpha-2-glycoprotein OS=Homo sapiens OX=9606 GN=LRG1 PE=1 SV=2	10000000	11000000	5700000	17000000	39000000	13000000
A0A0C4DH25	Immunoglobulin kappa variable 3D-20 OS=Homo sapiens OX=9606 GN=IGKV3D-20 PE=3 SV=1		14000000			29000000	29000000
P01619	Immunoglobulin kappa variable 3-20 OS=Homo sapiens OX=9606 GN=IGKV3-20 PE=1 SV=2			69000000		280000000	390000000
P0DP03	Immunoglobulin heavy variable 3-30-5 OS=Homo sapiens OX=9606 GN=IGHV3-30-5 PE=3 SV=1					2000000
P36955	Pigment epithelium-derived factor OS=Homo sapiens OX=9606 GN=SERPINF1 PE=1 SV=4	1100000	2500000	4800000	2700000	22000000	15000000
A0A0B4J1X5	Immunoglobulin heavy variable 3-74 OS=Homo sapiens OX=9606 GN=IGHV3-74 PE=3 SV=1	56000000	37000000	32000000	26000000	37000000	3900000
Q9NZT1	Calmodulin-like protein 5 OS=Homo sapiens OX=9606 GN=CALML5 PE=1 SV=2	30000000	4200000		370000000	3700000
P02743	Serum amyloid P-component OS=Homo sapiens OX=9606 GN=APCS PE=1 SV=2	16000000	12000000	8100000	31000000	14000000	100000000
P17936	Insulin-like growth factor-binding protein 3 OS=Homo sapiens OX=9606 GN=IGFBP3 PE=1 SV=2	58000000	8300000	6500000	250000	4400000	30000000
P01040	Cystatin-A OS=Homo sapiens OX=9606 GN=CSTA PE=1 SV=1	120000000	63000000	33000000	110000000	8700000	1100000
P08185	Corticosteroid-binding globulin OS=Homo sapiens OX=9606 GN=SERPINA6 PE=1 SV=1	2000000	2500000	3000000	1400000	13000000	16000000
A0A0C4DH38	Immunoglobulin heavy variable 5-51 OS=Homo sapiens OX=9606 GN=IGHV5-51 PE=3 SV=1	4400000	5100000	3900000	5800000	23000000	25000000
P62979	Ubiquitin-40S ribosomal protein S27a OS=Homo sapiens OX=9606 GN=RPS27A PE=1 SV=2	79000000	28000000	28000000	87000000	23000000	9600000
P01782	Immunoglobulin heavy variable 3-9 OS=Homo sapiens OX=9606 GN=IGHV3-9 PE=1 SV=2	47000000	53000000	1200000	9900000	66000000	15000000
P11021	Endoplasmic reticulum chaperone BiP OS=Homo sapiens OX=9606 GN=HSPA5 PE=1 SV=2	2900000	2800000	360000	10000000	1100000
P01764	Immunoglobulin heavy variable 3-23 OS=Homo sapiens OX=9606 GN=IGHV3-23 PE=1 SV=2					620000
P07360	Complement component C8 gamma chain OS=Homo sapiens OX=9606 GN=C8G PE=1 SV=3	5400000	540000	1100000	6400000	3600000	7400000
Q96A32	Myosin regulatory light chain 2, skeletal muscle isoform OS=Homo sapiens OX=9606 GN=MYLPF PE=2 SV=1					140000000
P11142	Heat shock cognate 71 kDa protein OS=Homo sapiens OX=9606 GN=HSPA8 PE=1 SV=1	1000000	2000000	560000	5300000	2200000
P11277	Spectrin beta chain, erythrocytic OS=Homo sapiens OX=9606 GN=SPTB PE=1 SV=5	4300000	5400000	1300000
Q06033	Inter-alpha-trypsin inhibitor heavy chain H3 OS=Homo sapiens OX=9606 GN=ITIH3 PE=1 SV=2	1500000	2000000	3200000	5800000	13000000	15000000
P06858	Lipoprotein lipase OS=Homo sapiens OX=9606 GN=LPL PE=1 SV=1	16000000	18000000	5400000		6700000
P01824	Immunoglobulin heavy variable 4-39 OS=Homo sapiens OX=9606 GN=IGHV4-39 PE=1 SV=2	4500000	29000000	6100000	21000000	140000000	140000000
P23142	Fibulin-1 OS=Homo sapiens OX=9606 GN=FBLN1 PE=1 SV=4	1700000		410000	44000000	10000000	36000000
P06681	Complement C2 OS=Homo sapiens OX=9606 GN=C2 PE=1 SV=2	1100000	620000	1100000	2600000	6000000	5000000
P14618	Pyruvate kinase PKM OS=Homo sapiens OX=9606 GN=PKM PE=1 SV=4	10000000	6400000	2300000	73000000	7000000
O14983	Sarcoplasmic/endoplasmic reticulum calcium ATPase 1 OS=Homo sapiens OX=9606 GN=ATP2A1 PE=1 SV=1					84000000
P35542	Serum amyloid A-4 protein OS=Homo sapiens OX=9606 GN=SAA4 PE=1 SV=2	19000000	19000000	1800000	27000000	35000000	45000000
P55056	Apolipoprotein C-IV OS=Homo sapiens OX=9606 GN=APOC4 PE=1 SV=1	13000000	7800000	7200000	4600000	5700000	41000000
P18428	Lipopolysaccharide-binding protein OS=Homo sapiens OX=9606 GN=LBP PE=1 SV=3	10000000	9000000	3500000	3900000	18000000	16000000
P01780	Immunoglobulin heavy variable 3-7 OS=Homo sapiens OX=9606 GN=IGHV3-7 PE=1 SV=2	27000000			41000000	120000000	51000000
P02656	Apolipoprotein C-III OS=Homo sapiens OX=9606 GN=APOC3 PE=1 SV=1	94000000	190000000	100000000	71000000	300000000	180000000
P05452	Tetranectin OS=Homo sapiens OX=9606 GN=CLEC3B PE=1 SV=3	1500000	620000	1900000	1100000	17000000	5200000
Q15517	Corneodesmosin OS=Homo sapiens OX=9606 GN=CDSN PE=1 SV=3	16000000	1600000	6600000	14000000	3300000
P31151	Protein S100-A7 OS=Homo sapiens OX=9606 GN=S100A7 PE=1 SV=4	36000000	13000000	23000000		3200000
P32119	Peroxiredoxin-2 OS=Homo sapiens OX=9606 GN=PRDX2 PE=1 SV=5	50000000	9900000	2200000	25000000	4800000
P02788	Lactotransferrin OS=Homo sapiens OX=9606 GN=LTF PE=1 SV=6	4900000	1300000	3200000		5200000	2200000
Q9H0B8	Cysteine-rich secretory protein LCCL domain-containing 2 OS=Homo sapiens OX=9606 GN=CRISPLD2 PE=2 SV=1	11000000	4000000	940000		1300000	4300000
P27105	Erythrocyte band 7 integral membrane protein OS=Homo sapiens OX=9606 GN=STOM PE=1 SV=3	18000000	29000000	8400000			900000
P04275	von Willebrand factor OS=Homo sapiens OX=9606 GN=VWF PE=1 SV=4	710000	350000	1100000	6100000	2200000	900000
P13639	Elongation factor 2 OS=Homo sapiens OX=9606 GN=EEF2 PE=1 SV=4	1600000	2800000		34000000
P60174	Triosephosphate isomerase OS=Homo sapiens OX=9606 GN=TPI1 PE=1 SV=3	2700000	1300000	370000	19000000	8600000
P13929	Beta-enolase OS=Homo sapiens OX=9606 GN=ENO3 PE=1 SV=5					28000000
Q8WVV4	Protein POF1B OS=Homo sapiens OX=9606 GN=POF1B PE=1 SV=3	8400000	2700000		19000000	1100000
Q06830	Peroxiredoxin-1 OS=Homo sapiens OX=9606 GN=PRDX1 PE=1 SV=1	11000000	4900000	6400000	13000000	4200000
P35858	Insulin-like growth factor-binding protein complex acid labile subunit OS=Homo sapiens OX=9606 GN=IGFALS PE=1 SV=1				2900000	13000000	7000000
P02747	Complement C1q subcomponent subunit C OS=Homo sapiens OX=9606 GN=C1QC PE=1 SV=3	12000000	22000000	9600000	26000000	89000000	64000000
P04075	Fructose-bisphosphate aldolase A OS=Homo sapiens OX=9606 GN=ALDOA PE=1 SV=2	1200000	4900000	1000000	4200000	51000000	290000
P04792	Heat shock protein beta-1 OS=Homo sapiens OX=9606 GN=HSPB1 PE=1 SV=2	21000000		7200000	47000000	1400000
P00748	Coagulation factor XII OS=Homo sapiens OX=9606 GN=F12 PE=1 SV=3		1100000	3700000	6400000	15000000	5700000
Q96QA5	Gasdermin-A OS=Homo sapiens OX=9606 GN=GSDMA PE=1 SV=4	5800000	6100000	6700000	5400000
P12830	Cadherin-1 OS=Homo sapiens OX=9606 GN=CDH1 PE=1 SV=3	250000000	320000000	57000000	30000000	140000000	150000000
P22792	Carboxypeptidase N subunit 2 OS=Homo sapiens OX=9606 GN=CPN2 PE=1 SV=3	2500000	2000000	3100000	6600000	21000000	3600000
P07951	Tropomyosin beta chain OS=Homo sapiens OX=9606 GN=TPM2 PE=1 SV=1					41000000
P35609	Alpha-actinin-2 OS=Homo sapiens OX=9606 GN=ACTN2 PE=1 SV=1					6500000
P09493	Tropomyosin alpha-1 chain OS=Homo sapiens OX=9606 GN=TPM1 PE=1 SV=2		800000			62000000
P20851	C4b-binding protein beta chain OS=Homo sapiens OX=9606 GN=C4BPB PE=1 SV=1	7000000	7500000	4200000	3500000	15000000	11000000
O75882	Attractin OS=Homo sapiens OX=9606 GN=ATRN PE=1 SV=2		980000	2100000	1200000	6000000	6600000
P05160	Coagulation factor XIII B chain OS=Homo sapiens OX=9606 GN=F13B PE=1 SV=3		790000	660000	3900000	4000000	3500000
P49908	Selenoprotein P OS=Homo sapiens OX=9606 GN=SELENOP PE=1 SV=3	4500000			6800000	25000000	6400000
P16157	Ankyrin-1 OS=Homo sapiens OX=9606 GN=ANK1 PE=1 SV=3	2500000	2600000	1500000
P05543	Thyroxine-binding globulin OS=Homo sapiens OX=9606 GN=SERPINA7 PE=1 SV=2	2200000	7600000	320000	3700000	9400000	16000000
P81605	Dermcidin OS=Homo sapiens OX=9606 GN=DCD PE=1 SV=2	41000000	7400000		23000000	10000000	1900000
P03950	Angiogenin OS=Homo sapiens OX=9606 GN=ANG PE=1 SV=1	72000000		850000		9000000
P01593	Immunoglobulin kappa variable 1D-33 OS=Homo sapiens OX=9606 GN=IGKV1D-33 PE=1 SV=2	23000000	4800000	6200000	14000000		14000000
Q14574	Desmocollin-3 OS=Homo sapiens OX=9606 GN=DSC3 PE=1 SV=3	6600000	3400000	2600000	23000000	4500000
Q96IY4	Carboxypeptidase B2 OS=Homo sapiens OX=9606 GN=CPB2 PE=1 SV=2		520000	1200000		6300000	6600000
P06312	Immunoglobulin kappa variable 4-1 OS=Homo sapiens OX=9606 GN=IGKV4-1 PE=1 SV=1	4700000	13000000	9600000	12000000	60000000	58000000
A0A0C4DH32	Immunoglobulin heavy variable 3-20 OS=Homo sapiens OX=9606 GN=IGHV3-20 PE=3 SV=2					8500000	270000
P04083	Annexin A1 OS=Homo sapiens OX=9606 GN=ANXA1 PE=1 SV=2	6600000	2100000	2800000	680000
A0A0B4J1X8	Immunoglobulin heavy variable 3-43 OS=Homo sapiens OX=9606 GN=IGHV3-43 PE=3 SV=1					2500000	1200000
P24593	Insulin-like growth factor-binding protein 5 OS=Homo sapiens OX=9606 GN=IGFBP5 PE=1 SV=1	17000000	3500000	900000			42000000
Q16610	Extracellular matrix protein 1 OS=Homo sapiens OX=9606 GN=ECM1 PE=1 SV=2	9400000	4700000	2100000	5100000	8300000	2600000
O95445	Apolipoprotein M OS=Homo sapiens OX=9606 GN=APOM PE=1 SV=2		1700000	3700000	7800000	41000000	24000000
P05154	Plasma serine protease inhibitor OS=Homo sapiens OX=9606 GN=SERPINA5 PE=1 SV=3	7000000	3900000	1700000	2100000	3500000	5800000
A0A0C4DH72	Immunoglobulin kappa variable 1-6 OS=Homo sapiens OX=9606 GN=IGKV1-6 PE=3 SV=1	960000	12000000	5700000	2200000	11000000	7200000
O75342	Arachidonate 12-lipoxygenase, 12R-type OS=Homo sapiens OX=9606 GN=ALOX12B PE=1 SV=1	4500000	3000000	4200000	4000000	2200000	260000
Q01469	Fatty acid-binding protein 5 OS=Homo sapiens OX=9606 GN=FABP5 PE=1 SV=3	2300000	19000000	3400000	36000000
Q08380	Galectin-3-binding protein OS=Homo sapiens OX=9606 GN=LGALS3BP PE=1 SV=1		1500000	2000000	1200000		8800000
P01766	Immunoglobulin heavy variable 3-13 OS=Homo sapiens OX=9606 GN=IGHV3-13 PE=1 SV=2					190000
P05109	Protein S100-A8 OS=Homo sapiens OX=9606 GN=S100A8 PE=1 SV=1	24000000	16000000	120000000	2400000	3200000	4600000
P08514	Integrin alpha-IIb OS=Homo sapiens OX=9606 GN=ITGA2B PE=1 SV=3	4000000	2300000	770000
P61626	Lysozyme C OS=Homo sapiens OX=9606 GN=LYZ PE=1 SV=1	14000000	32000000	2000000	7300000	5700000	7100000
P04908	Histone H2A type 1-B/E OS=Homo sapiens OX=9606 GN=HIST1H2AB PE=1 SV=2	62000000	30000000	16000000	1600000	19000000	38000000
P05106	Integrin beta-3 OS=Homo sapiens OX=9606 GN=ITGB3 PE=1 SV=2	3700000	3100000	1400000
O60814	Histone H2B type 1-K OS=Homo sapiens OX=9606 GN=HIST1H2BK PE=1 SV=3	3800000	3300000	5100000			12000000
Q13867	Bleomycin hydrolase OS=Homo sapiens OX=9606 GN=BLMH PE=1 SV=1	1900000	4300000	8700000	3900000	6300000	3700000
P06732	Creatine kinase M-type OS=Homo sapiens OX=9606 GN=CKM PE=1 SV=2					77000000
Q9NZP8	Complement C1r subcomponent-like protein OS=Homo sapiens OX=9606 GN=C1RL PE=1 SV=2	870000	480000	460000	5500000	9400000	1500000
P10599	Thioredoxin OS=Homo sapiens OX=9606 GN=TXN PE=1 SV=3	35000000	42000000	70000000	42000000	6500000	10000000
P12273	Prolactin-inducible protein OS=Homo sapiens OX=9606 GN=PIP PE=1 SV=1	38000000	1400000	6700000	1100000
A0A0B4J1Y9	Immunoglobulin heavy variable 3-72 OS=Homo sapiens OX=9606 GN=IGHV3-72 PE=3 SV=1	2700000	4900000	1600000	1500000	6100000	1100000
A0A0C4DH31	Immunoglobulin heavy variable 1-18 OS=Homo sapiens OX=9606 GN=IGHV1-18 PE=3 SV=1					5300000	22000000
O43707	Alpha-actinin-4 OS=Homo sapiens OX=9606 GN=ACTN4 PE=1 SV=2				8500000
O75636	Ficolin-3 OS=Homo sapiens OX=9606 GN=FCN3 PE=1 SV=2	12000000	11000000	3700000	22000000	8400000	14000000
P34931	Heat shock 70 kDa protein 1-like OS=Homo sapiens OX=9606 GN=HSPA1L PE=1 SV=2
O14791	Apolipoprotein L1 OS=Homo sapiens OX=9606 GN=APOL1 PE=1 SV=5	4200000	9800000	3500000	8600000	42000000	51000000
P47929	Galectin-7 OS=Homo sapiens OX=9606 GN=LGALS7 PE=1 SV=2	19000000	6800000	2600000	13000000
O15400	Syntaxin-7 OS=Homo sapiens OX=9606 GN=STX7 PE=1 SV=4	3100000	2400000	2600000
Q6ZVX7	F-box only protein 50 OS=Homo sapiens OX=9606 GN=NCCRP1 PE=1 SV=1	9900000	12000000	3100000	28000000	2500000	350000
P05976	Myosin light chain 1/3, skeletal muscle isoform OS=Homo sapiens OX=9606 GN=MYL1 PE=2 SV=3					91000000
A0A087WW87	Immunoglobulin kappa variable 2-40 OS=Homo sapiens OX=9606 GN=IGKV2-40 PE=3 SV=2	620000	450000000	440000	20000000	17000000	1800000
P14555	Phospholipase A2, membrane associated OS=Homo sapiens OX=9606 GN=PLA2G2A PE=1 SV=2	12000000	11000000			49000000
P02545	Prelamin-A/C OS=Homo sapiens OX=9606 GN=LMNA PE=1 SV=1	1700000		220000	6200000	970000
P09972	Fructose-bisphosphate aldolase C OS=Homo sapiens OX=9606 GN=ALDOC PE=1 SV=2				11000000	8200000
P80108	Phosphatidylinositol-glycan-specific phospholipase D OS=Homo sapiens OX=9606 GN=GPLD1 PE=1 SV=3	1200000	2000000	820000	3700000	4500000	2300000
P35579	Myosin-9 OS=Homo sapiens OX=9606 GN=MYH9 PE=1 SV=4	2700000			7800000
Q9BXR6	Complement factor H-related protein 5 OS=Homo sapiens OX=9606 GN=CFHR5 PE=1 SV=1						1500000
P48061	Stromal cell-derived factor 1 OS=Homo sapiens OX=9606 GN=CXCL12 PE=1 SV=1		34000000	16000000	2000000	5200000	1700000
P17661	Desmin OS=Homo sapiens OX=9606 GN=DES PE=1 SV=3	890000				21000000
P00491	Purine nucleoside phosphorylase OS=Homo sapiens OX=9606 GN=PNP PE=1 SV=2	200000	2800000		11000000
P20929	Nebulin OS=Homo sapiens OX=9606 GN=NEB PE=1 SV=5					6900000
P05164	Myeloperoxidase OS=Homo sapiens OX=9606 GN=MPO PE=1 SV=1	1100000	770000	240000		6500000	2200000
Q5T750	Skin-specific protein 32 OS=Homo sapiens OX=9606 GN=XP32 PE=1 SV=1	2100000	9700000	1900000	6800000	8900000
P23083	Immunoglobulin heavy variable 1-2 OS=Homo sapiens OX=9606 GN=IGHV1-2 PE=1 SV=2					9000000
P68104	Elongation factor 1-alpha 1 OS=Homo sapiens OX=9606 GN=EEF1A1 PE=1 SV=1	4800000	7800000	2300000	6500000
A0A0B4J2H0	Immunoglobulin heavy variable 1-69D OS=Homo sapiens OX=9606 GN=IGHV1-69D PE=1 SV=1					2900000	1600000
P35325	Small proline-rich protein 2B OS=Homo sapiens OX=9606 GN=SPRR2B PE=2 SV=1	330000	410000	5100000
Q9HCY8	Protein S100-A14 OS=Homo sapiens OX=9606 GN=S100A14 PE=1 SV=1	5800000	2800000	2300000	3200000
P06753	Tropomyosin alpha-3 chain OS=Homo sapiens OX=9606 GN=TPM3 PE=1 SV=2	850000	770000		8000000
P12814	Alpha-actinin-1 OS=Homo sapiens OX=9606 GN=ACTN1 PE=1 SV=2					3900000
A8K2U0	Alpha-2-macroglobulin-like protein 1 OS=Homo sapiens OX=9606 GN=A2ML1 PE=1 SV=3	1200000		9600000
P58107	Epiplakin OS=Homo sapiens OX=9606 GN=EPPK1 PE=1 SV=3	3400000			14000000
P01743	Immunoglobulin heavy variable 1-46 OS=Homo sapiens OX=9606 GN=IGHV1-46 PE=1 SV=2						8800000
P55196	Afadin OS=Homo sapiens OX=9606 GN=AFDN PE=1 SV=3		340000	760000	13000000	900000	1500000
O75223	Gamma-glutamylcyclotransferase OS=Homo sapiens OX=9606 GN=GGCT PE=1 SV=1	24000000	2500000	9200000	12000000
Q92820	Gamma-glutamyl hydrolase OS=Homo sapiens OX=9606 GN=GGH PE=1 SV=2	2300000	3000000	1500000	7200000	780000
P09093	Chymotrypsin-like elastase family member 3A OS=Homo sapiens OX=9606 GN=CELA3A PE=1 SV=3	50000000
P11166	Solute carrier family 2, facilitated glucose transporter member 1 OS=Homo sapiens OX=9606 GN=SLC2A1 PE=1 SV=2	30000000	9800000	7100000
P00558	Phosphoglycerate kinase 1 OS=Homo sapiens OX=9606 GN=PGK1 PE=1 SV=3				13000000	4000000
Q29963	HLA class I histocompatibility antigen, Cw-6 alpha chain OS=Homo sapiens OX=9606 GN=HLA-C PE=1 SV=2		3900000	630000
P04899	Guanine nucleotide-binding protein G(i) subunit alpha-2 OS=Homo sapiens OX=9606 GN=GNAI2 PE=1 SV=3	3300000	4900000	2900000
Q13790	Apolipoprotein F OS=Homo sapiens OX=9606 GN=APOF PE=1 SV=2	460000		1300000	1100000	7100000	8000000
Q6Q788	Apolipoprotein A-V OS=Homo sapiens OX=9606 GN=APOA5 PE=1 SV=1	1200000	1700000				2900000
P02724	Glycophorin-A OS=Homo sapiens OX=9606 GN=GYPA PE=1 SV=2	28000000	12000000	4500000
P01599	Immunoglobulin kappa variable 1-17 OS=Homo sapiens OX=9606 GN=IGKV1-17 PE=1 SV=2			660000		8100000	15000000
P09211	Glutathione S-transferase P OS=Homo sapiens OX=9606 GN=GSTP1 PE=1 SV=2				40000000
P22692	Insulin-like growth factor-binding protein 4 OS=Homo sapiens OX=9606 GN=IGFBP4 PE=1 SV=2	4900000				3400000	2300000
P42357	Histidine ammonia-lyase OS=Homo sapiens OX=9606 GN=HAL PE=1 SV=1	3200000	380000	3900000	98000
A0A0C4DH67	Immunoglobulin kappa variable 1-8 OS=Homo sapiens OX=9606 GN=IGKV1-8 PE=3 SV=1	500000	670000	3100000	2900000	13000000	16000000
P01889	HLA class I histocompatibility antigen, B-7 alpha chain OS=Homo sapiens OX=9606 GN=HLA-B PE=1 SV=3
P00742	Coagulation factor X OS=Homo sapiens OX=9606 GN=F10 PE=1 SV=2	73000	810000	100000	540000	3000000	2700000
P02775	Platelet basic protein OS=Homo sapiens OX=9606 GN=PPBP PE=1 SV=3	16000000	7100000
P0DJI8	Serum amyloid A-1 protein OS=Homo sapiens OX=9606 GN=SAA1 PE=1 SV=1	4700000	2000000		1500000	3200000	3600000
A0A075B6K5	Immunoglobulin lambda variable 3-9 OS=Homo sapiens OX=9606 GN=IGLV3-9 PE=3 SV=1	32000000	82000000	36000000	37000000		800000
Q14766	Latent-transforming growth factor beta-binding protein 1 OS=Homo sapiens OX=9606 GN=LTBP1 PE=1 SV=4	3200000	1300000	510000
P11217	Glycogen phosphorylase, muscle form OS=Homo sapiens OX=9606 GN=PYGM PE=1 SV=6					10000000
P50395	Rab GDP dissociation inhibitor beta OS=Homo sapiens OX=9606 GN=GDI2 PE=1 SV=2				4900000
P27918	Properdin OS=Homo sapiens OX=9606 GN=CFP PE=1 SV=2		320000	1000000	1300000	8900000	5900000
P01624	Immunoglobulin kappa variable 3-15 OS=Homo sapiens OX=9606 GN=IGKV3-15 PE=1 SV=2	170000000	140000000	120000000
A0A0J9YX35	Immunoglobulin heavy variable 3-64D OS=Homo sapiens OX=9606 GN=IGHV3-64D PE=3 SV=1		5300000	2600000	4100000	10000000	36000000
P02585	Troponin C, skeletal muscle OS=Homo sapiens OX=9606 GN=TNNC2 PE=1 SV=2					12000000
Q9UI42	Carboxypeptidase A4 OS=Homo sapiens OX=9606 GN=CPA4 PE=1 SV=2		2400000	1600000	11000000
P00740	Coagulation factor IX OS=Homo sapiens OX=9606 GN=F9 PE=1 SV=2			120000		2700000	3700000
A0A0C4DH29	Immunoglobulin heavy variable 1-3 OS=Homo sapiens OX=9606 GN=IGHV1-3 PE=3 SV=1						440000
Q04756	Hepatocyte growth factor activator OS=Homo sapiens OX=9606 GN=HGFAC PE=1 SV=1				530000	2000000	2900000
P01700	Immunoglobulin lambda variable 1-47 OS=Homo sapiens OX=9606 GN=IGLV1-47 PE=1 SV=2	84000000	11000000	860000	22000000	360000000	230000000
P55774	C-C motif chemokine 18 OS=Homo sapiens OX=9606 GN=CCL18 PE=1 SV=1	36000000	23000000	1200000	14000000	8000000
Q00872	Myosin-binding protein C, slow-type OS=Homo sapiens OX=9606 GN=MYBPC1 PE=1 SV=2					16000000
P0DP01	Immunoglobulin heavy variable 1-8 OS=Homo sapiens OX=9606 GN=IGHV1-8 PE=3 SV=1					2300000
P29401	Transketolase OS=Homo sapiens OX=9606 GN=TKT PE=1 SV=3	1600000			5900000
Q9HD89	Resistin OS=Homo sapiens OX=9606 GN=RETN PE=1 SV=1	5700000	2500000	1900000			3300000
Q9BXN1	Asporin OS=Homo sapiens OX=9606 GN=ASPN PE=1 SV=2		2400000			9800000	5700000
P02745	Complement C1q subcomponent subunit A OS=Homo sapiens OX=9606 GN=C1QA PE=1 SV=2				8300000	31000000	20000000
A0A0B4J1V0	Immunoglobulin heavy variable 3-15 OS=Homo sapiens OX=9606 GN=IGHV3-15 PE=3 SV=1	3300000		4500000	4700000	25000000	12000000
P14735	Insulin-degrading enzyme OS=Homo sapiens OX=9606 GN=IDE PE=1 SV=4				8600000
P16452	Erythrocyte membrane protein band 4.2 OS=Homo sapiens OX=9606 GN=EPB42 PE=1 SV=3	2800000	4400000	1100000
P63104	14-3-3 protein zeta/delta OS=Homo sapiens OX=9606 GN=YWHAZ PE=1 SV=1				5000000
Q92743	Serine protease HTRA1 OS=Homo sapiens OX=9606 GN=HTRA1 PE=1 SV=1	2800000	1500000	1000000			460000
Q09666	Neuroblast differentiation-associated protein AHNAK OS=Homo sapiens OX=9606 GN=AHNAK PE=1 SV=2	1800000		1300000	2700000
P17900	Ganglioside GM2 activator OS=Homo sapiens OX=9606 GN=GM2A PE=1 SV=4	1900000	260000	780000	3500000
P22528	Cornifin-B OS=Homo sapiens OX=9606 GN=SPRR1B PE=1 SV=2	1400000
P05121	Plasminogen activator inhibitor 1 OS=Homo sapiens OX=9606 GN=SERPINE1 PE=1 SV=1		1300000	730000			1800000
P31947	14-3-3 protein sigma OS=Homo sapiens OX=9606 GN=SFN PE=1 SV=1	740000			2800000
P35321	Cornifin-A OS=Homo sapiens OX=9606 GN=SPRR1A PE=1 SV=2			690000
P01701	Immunoglobulin lambda variable 1-51 OS=Homo sapiens OX=9606 GN=IGLV1-51 PE=1 SV=2	13000000	16000000	4900000	18000000	110000000	21000000
P34096	Ribonuclease 4 OS=Homo sapiens OX=9606 GN=RNASE4 PE=1 SV=3	9100000	4600000	1500000		860000
A0A0C4DH68	Immunoglobulin kappa variable 2-24 OS=Homo sapiens OX=9606 GN=IGKV2-24 PE=3 SV=1	40000000	13000000	36000000	46000000	19000000	120000000
P01602	Immunoglobulin kappa variable 1-5 OS=Homo sapiens OX=9606 GN=IGKV1-5 PE=1 SV=2	41000000	38000000	19000000			3300000
A0A0A0MS15	Immunoglobulin heavy variable 3-49 OS=Homo sapiens OX=9606 GN=IGHV3-49 PE=3 SV=1		410000	4500000	7800000	22000000	28000000
Q15149	Plectin OS=Homo sapiens OX=9606 GN=PLEC PE=1 SV=3			1100000	890000
P29279	CCN family member 2 OS=Homo sapiens OX=9606 GN=CCN2 PE=1 SV=2	5900000	1500000	1200000		950000
Q8IW75	Serpin A12 OS=Homo sapiens OX=9606 GN=SERPINA12 PE=1 SV=1	3100000	2100000	1900000	6200000	4500000
A0A0B4J1U7	Immunoglobulin heavy variable 6-1 OS=Homo sapiens OX=9606 GN=IGHV6-1 PE=3 SV=1	34000000	2800000	1400000	3300000	17000000	1200000
Q14315	Filamin-C OS=Homo sapiens OX=9606 GN=FLNC PE=1 SV=3					4200000
P03973	Antileukoproteinase OS=Homo sapiens OX=9606 GN=SLPI PE=1 SV=2					10000000	15000000
Q96KN2	Beta-Ala-His dipeptidase OS=Homo sapiens OX=9606 GN=CNDP1 PE=1 SV=4			950000		4700000	2100000
P25705	ATP synthase subunit alpha, mitochondrial OS=Homo sapiens OX=9606 GN=ATP5F1A PE=1 SV=1			660000		3200000
P08493	Matrix Gla protein OS=Homo sapiens OX=9606 GN=MGP PE=1 SV=2	30000000	7600000	1300000		2200000
P22352	Glutathione peroxidase 3 OS=Homo sapiens OX=9606 GN=GPX3 PE=1 SV=2	1400000	310000		1200000	6700000	1600000
P15169	Carboxypeptidase N catalytic chain OS=Homo sapiens OX=9606 GN=CPN1 PE=1 SV=1	1500000	2700000	770000		4900000	1900000
P56537	Eukaryotic translation initiation factor 6 OS=Homo sapiens OX=9606 GN=EIF6 PE=1 SV=1	4800000	2500000	1100000	5200000
P03951	Coagulation factor XI OS=Homo sapiens OX=9606 GN=F11 PE=1 SV=1	4600000	3500000	1600000
P01344	Insulin-like growth factor II OS=Homo sapiens OX=9606 GN=IGF2 PE=1 SV=1		6900000	2500000		5700000
P35625	Metalloproteinase inhibitor 3 OS=Homo sapiens OX=9606 GN=TIMP3 PE=1 SV=2	5700000	4200000	600000		1700000	1600000
Q86TJ2	Transcriptional adapter 2-beta OS=Homo sapiens OX=9606 GN=TADA2B PE=1 SV=2	2500000	15000000	2500000	4600000
P13987	CD59 glycoprotein OS=Homo sapiens OX=9606 GN=CD59 PE=1 SV=1	4000000	2800000	420000
P10319	HLA class I histocompatibility antigen, B-58 alpha chain OS=Homo sapiens OX=9606 GN=HLA-B PE=1 SV=1	4000000	2300000
P30086	Phosphatidylethanolamine-binding protein 1 OS=Homo sapiens OX=9606 GN=PEBP1 PE=1 SV=3				3600000
O14818	Proteasome subunit alpha type-7 OS=Homo sapiens OX=9606 GN=PSMA7 PE=1 SV=1	1700000		3300000	4400000
P61769	Beta-2-microglobulin OS=Homo sapiens OX=9606 GN=B2M PE=1 SV=1	8600000	8100000	1800000			2900000
P31025	Lipocalin-1 OS=Homo sapiens OX=9606 GN=LCN1 PE=1 SV=1	16000000	4200000	2900000
P01718	Immunoglobulin lambda variable 3-27 OS=Homo sapiens OX=9606 GN=IGLV3-27 PE=1 SV=2	6200000	6400000		6400000	13000000	25000000
P04921	Glycophorin-C OS=Homo sapiens OX=9606 GN=GYPC PE=1 SV=1	3400000	2200000	6000000
A0A0B4J1V6	Immunoglobulin heavy variable 3-73 OS=Homo sapiens OX=9606 GN=IGHV3-73 PE=3 SV=1					980000
P08519	Apolipoprotein(a) OS=Homo sapiens OX=9606 GN=LPA PE=1 SV=1						3900000
P48740	Mannan-binding lectin serine protease 1 OS=Homo sapiens OX=9606 GN=MASP1 PE=1 SV=3					5000000	2100000
Q15848	Adiponectin OS=Homo sapiens OX=9606 GN=ADIPOQ PE=1 SV=1	3000000			1800000		2400000
P62805	Histone H4 OS=Homo sapiens OX=9606 GN=HIST1H4A PE=1 SV=2	10000000	5700000	3400000		7000000
Q15485	Ficolin-2 OS=Homo sapiens OX=9606 GN=FCN2 PE=1 SV=2	1700000	2600000	1400000		13000000	5600000
P04430	Immunoglobulin kappa variable 1-16 OS=Homo sapiens OX=9606 GN=IGKV1-16 PE=1 SV=2		2700000	970000		10000000	3700000
Q9H1E1	Ribonuclease 7 OS=Homo sapiens OX=9606 GN=RNASE7 PE=1 SV=2	2900000		3000000
P60900	Proteasome subunit alpha type-6 OS=Homo sapiens OX=9606 GN=PSMA6 PE=1 SV=1	4200000	3500000	3200000	4300000
Q53RT3	Retroviral-like aspartic protease 1 OS=Homo sapiens OX=9606 GN=ASPRV1 PE=1 SV=1				57000000
P23526	Adenosylhomocysteinase OS=Homo sapiens OX=9606 GN=AHCY PE=1 SV=4	5100000	1900000	1800000	4000000
P29972	Aquaporin-1 OS=Homo sapiens OX=9606 GN=AQP1 PE=1 SV=3	5800000	2300000	560000
P25788	Proteasome subunit alpha type-3 OS=Homo sapiens OX=9606 GN=PSMA3 PE=1 SV=2	6100000	3300000	3700000	2800000	1800000
P23490	Loricrin OS=Homo sapiens OX=9606 GN=LOR PE=1 SV=2	5000000	1400000	600000	4200000
P08571	Monocyte differentiation antigen CD14 OS=Homo sapiens OX=9606 GN=CD14 PE=1 SV=2	240000				5300000	1100000
O75369	Filamin-B OS=Homo sapiens OX=9606 GN=FLNB PE=1 SV=2				2700000
P18206	Vinculin OS=Homo sapiens OX=9606 GN=VCL PE=1 SV=4	2000000			1500000
P02786	Transferrin receptor protein 1 OS=Homo sapiens OX=9606 GN=TFRC PE=1 SV=2	4200000	2800000
P04745	Alpha-amylase 1 OS=Homo sapiens OX=9606 GN=AMY1A PE=1 SV=2	3300000	550000	280000
P04070	Vitamin K-dependent protein C OS=Homo sapiens OX=9606 GN=PROC PE=1 SV=1		540000				2300000
P43251	Biotinidase OS=Homo sapiens OX=9606 GN=BTD PE=1 SV=2		1400000		2000000	520000
Q13103	Secreted phosphoprotein 24 OS=Homo sapiens OX=9606 GN=SPP2 PE=1 SV=1	2500000	1300000	300000		1600000	400000
P06576	ATP synthase subunit beta, mitochondrial OS=Homo sapiens OX=9606 GN=ATP5F1B PE=1 SV=3					4800000
Q9Y337	Kallikrein-5 OS=Homo sapiens OX=9606 GN=KLK5 PE=1 SV=3	1100000			560000
P28066	Proteasome subunit alpha type-5 OS=Homo sapiens OX=9606 GN=PSMA5 PE=1 SV=3			2400000	1100000
Q96DA0	Zymogen granule protein 16 homolog B OS=Homo sapiens OX=9606 GN=ZG16B PE=1 SV=3	8600000		2900000
Q5M9N0	Coiled-coil domain-containing protein 158 OS=Homo sapiens OX=9606 GN=CCDC158 PE=2 SV=2						1300000
Q9HDC9	Adipocyte plasma membrane-associated protein OS=Homo sapiens OX=9606 GN=APMAP PE=1 SV=2			10000000		41000000	10000000
Q9UBG3	Cornulin OS=Homo sapiens OX=9606 GN=CRNN PE=1 SV=1	4900000	370000
P08865	40S ribosomal protein SA OS=Homo sapiens OX=9606 GN=RPSA PE=1 SV=4				8700000
P61981	14-3-3 protein gamma OS=Homo sapiens OX=9606 GN=YWHAG PE=1 SV=2
P01880	Immunoglobulin heavy constant delta OS=Homo sapiens OX=9606 GN=IGHD PE=1 SV=3	1400000	2700000	4400000		9300000
P08123	Collagen alpha-2(I) chain OS=Homo sapiens OX=9606 GN=COL1A2 PE=1 SV=7	1400000	850000
P45378	Troponin T, fast skeletal muscle OS=Homo sapiens OX=9606 GN=TNNT3 PE=1 SV=3					52000000
P07384	Calpain-1 catalytic subunit OS=Homo sapiens OX=9606 GN=CAPN1 PE=1 SV=1			1700000	1300000
Q14324	Myosin-binding protein C, fast-type OS=Homo sapiens OX=9606 GN=MYBPC2 PE=1 SV=2					7300000
P52179	Myomesin-1 OS=Homo sapiens OX=9606 GN=MYOM1 PE=1 SV=2					4400000
Q99895	Chymotrypsin-C OS=Homo sapiens OX=9606 GN=CTRC PE=1 SV=2	2700000
P47756	F-actin-capping protein subunit beta OS=Homo sapiens OX=9606 GN=CAPZB PE=1 SV=4		1100000		5400000	2100000
P11150	Hepatic triacylglycerol lipase OS=Homo sapiens OX=9606 GN=LIPC PE=1 SV=3	660000	1900000	130000			1900000
P17931	Galectin-3 OS=Homo sapiens OX=9606 GN=LGALS3 PE=1 SV=5				7300000
P31946	14-3-3 protein beta/alpha OS=Homo sapiens OX=9606 GN=YWHAB PE=1 SV=3						560000
P15814	Immunoglobulin lambda-like polypeptide 1 OS=Homo sapiens OX=9606 GN=IGLL1 PE=1 SV=1		320000	430000		1000000	640000
P00338	L-lactate dehydrogenase A chain OS=Homo sapiens OX=9606 GN=LDHA PE=1 SV=2				3700000	15000000
P62258	14-3-3 protein epsilon OS=Homo sapiens OX=9606 GN=YWHAE PE=1 SV=1
P36952	Serpin B5 OS=Homo sapiens OX=9606 GN=SERPINB5 PE=1 SV=2				1800000
Q01518	Adenylyl cyclase-associated protein 1 OS=Homo sapiens OX=9606 GN=CAP1 PE=1 SV=5				6000000
Q9NZH8	Interleukin-36 gamma OS=Homo sapiens OX=9606 GN=IL36G PE=1 SV=1		1300000		16000000
O75635	Serpin B7 OS=Homo sapiens OX=9606 GN=SERPINB7 PE=1 SV=1	1700000	1400000		2300000
A0A0C4DH43	Immunoglobulin heavy variable 2-70D OS=Homo sapiens OX=9606 GN=IGHV2-70D PE=3 SV=1		3900000	6100000		19000000
A0A075B6K4	Immunoglobulin lambda variable 3-10 OS=Homo sapiens OX=9606 GN=IGLV3-10 PE=3 SV=2	8200000	4000000	3700000		8600000
P21333	Filamin-A OS=Homo sapiens OX=9606 GN=FLNA PE=1 SV=4	1200000	470000
P50452	Serpin B8 OS=Homo sapiens OX=9606 GN=SERPINB8 PE=1 SV=2	1500000	1200000	650000	2800000
P55786	Puromycin-sensitive aminopeptidase OS=Homo sapiens OX=9606 GN=NPEPPS PE=1 SV=2				1800000
P27482	Calmodulin-like protein 3 OS=Homo sapiens OX=9606 GN=CALML3 PE=1 SV=2
P31415	Calsequestrin-1 OS=Homo sapiens OX=9606 GN=CASQ1 PE=1 SV=3					7000000
Q8NEX9	Short-chain dehydrogenase/reductase family 9C member 7 OS=Homo sapiens OX=9606 GN=SDR9C7 PE=1 SV=1	1500000	560000	1200000
P28799	Progranulin OS=Homo sapiens OX=9606 GN=GRN PE=1 SV=2	3900000	9100000	4600000		5600000	5400000
P11226	Mannose-binding protein C OS=Homo sapiens OX=9606 GN=MBL2 PE=1 SV=2	760000	900000			2800000	1400000
A0A0B4J2D9	Immunoglobulin kappa variable 1D-13 OS=Homo sapiens OX=9606 GN=IGKV1D-13 PE=3 SV=1				4000000		20000000
P0DP25	Calmodulin-3 OS=Homo sapiens OX=9606 GN=CALM3 PE=1 SV=1				7800000
P15531	Nucleoside diphosphate kinase A OS=Homo sapiens OX=9606 GN=NME1 PE=1 SV=1				4600000
Q13510	Acid ceramidase OS=Homo sapiens OX=9606 GN=ASAH1 PE=1 SV=5	6100000		6000000
P04433	Immunoglobulin kappa variable 3-11 OS=Homo sapiens OX=9606 GN=IGKV3-11 PE=1 SV=1			110000000	170000000		160000000
Q9UK55	Protein Z-dependent protease inhibitor OS=Homo sapiens OX=9606 GN=SERPINA10 PE=1 SV=1						2200000
P10619	Lysosomal protective protein OS=Homo sapiens OX=9606 GN=CTSA PE=1 SV=2			1400000
O95147	Dual specificity protein phosphatase 14 OS=Homo sapiens OX=9606 GN=DUSP14 PE=1 SV=1	400000	850000		19000000
Q6P4A8	Phospholipase B-like 1 OS=Homo sapiens OX=9606 GN=PLBD1 PE=1 SV=2	1300000			640000
Q86UX7	Fermitin family homolog 3 OS=Homo sapiens OX=9606 GN=FERMT3 PE=1 SV=1		1800000	510000
P31949	Protein S100-A11 OS=Homo sapiens OX=9606 GN=S100A11 PE=1 SV=2	3400000			5900000
A0A0A0MS14	Immunoglobulin heavy variable 1-45 OS=Homo sapiens OX=9606 GN=IGHV1-45 PE=3 SV=1					2000000	2200000
Q7L5L3	Lysophospholipase D GDPD3 OS=Homo sapiens OX=9606 GN=GDPD3 PE=2 SV=3	1900000	1000000	2700000
O75955	Flotillin-1 OS=Homo sapiens OX=9606 GN=FLOT1 PE=1 SV=3	2100000	2200000	560000
Q9BWP8	Collectin-11 OS=Homo sapiens OX=9606 GN=COLEC11 PE=1 SV=1					620000	600000
P22392	Nucleoside diphosphate kinase B OS=Homo sapiens OX=9606 GN=NME2 PE=1 SV=1				910000
Q99497	Protein/nucleic acid deglycase DJ-1 OS=Homo sapiens OX=9606 GN=PARK7 PE=1 SV=2	500000			840000
P00488	Coagulation factor XIII A chain OS=Homo sapiens OX=9606 GN=F13A1 PE=1 SV=4					3400000	210000
P25787	Proteasome subunit alpha type-2 OS=Homo sapiens OX=9606 GN=PSMA2 PE=1 SV=2	3000000	1700000		780000
P51149	Ras-related protein Rab-7a OS=Homo sapiens OX=9606 GN=RAB7A PE=1 SV=1				2100000
Q08722	Leukocyte surface antigen CD47 OS=Homo sapiens OX=9606 GN=CD47 PE=1 SV=1	5200000	3600000
Q15907	Ras-related protein Rab-11B OS=Homo sapiens OX=9606 GN=RAB11B PE=1 SV=4	420000	1200000	190000
Q15582	Transforming growth factor-beta-induced protein ig-h3 OS=Homo sapiens OX=9606 GN=TGFBI PE=1 SV=1	2500000	1400000	690000
P12081	Histidine--tRNA ligase, cytoplasmic OS=Homo sapiens OX=9606 GN=HARS PE=1 SV=2				1500000
P11279	Lysosome-associated membrane glycoprotein 1 OS=Homo sapiens OX=9606 GN=LAMP1 PE=1 SV=3		240000	4700000	2900000
P01833	Polymeric immunoglobulin receptor OS=Homo sapiens OX=9606 GN=PIGR PE=1 SV=4	6900000		320000
P01903	HLA class II histocompatibility antigen, DR alpha chain OS=Homo sapiens OX=9606 GN=HLA-DRA PE=1 SV=1	590000	1400000
P01699	Immunoglobulin lambda variable 1-44 OS=Homo sapiens OX=9606 GN=IGLV1-44 PE=1 SV=2			560000
Q53H76	Phospholipase A1 member A OS=Homo sapiens OX=9606 GN=PLA1A PE=2 SV=2					1300000	1600000
P08237	ATP-dependent 6-phosphofructokinase, muscle type OS=Homo sapiens OX=9606 GN=PFKM PE=1 SV=2					1200000
P55072	Transitional endoplasmic reticulum ATPase OS=Homo sapiens OX=9606 GN=VCP PE=1 SV=4				1700000
P07737	Profilin-1 OS=Homo sapiens OX=9606 GN=PFN1 PE=1 SV=2		4800000				4400000
Q96FX8	p53 apoptosis effector related to PMP-22 OS=Homo sapiens OX=9606 GN=PERP PE=2 SV=1	3500000		1300000
Q93050	V-type proton ATPase 116 kDa subunit a isoform 1 OS=Homo sapiens OX=9606 GN=ATP6V0A1 PE=1 SV=3	870000
P54296	Myomesin-2 OS=Homo sapiens OX=9606 GN=MYOM2 PE=1 SV=2					5200000
Q01628	Interferon-induced transmembrane protein 3 OS=Homo sapiens OX=9606 GN=IFITM3 PE=1 SV=2		1900000
A0A075B6I0	Immunoglobulin lambda variable 8-61 OS=Homo sapiens OX=9606 GN=IGLV8-61 PE=3 SV=7			5500000		27000000
A0A087WSY6	Immunoglobulin kappa variable 3D-15 OS=Homo sapiens OX=9606 GN=IGKV3D-15 PE=3 SV=6	240000				13000000
O00391	Sulfhydryl oxidase 1 OS=Homo sapiens OX=9606 GN=QSOX1 PE=1 SV=3	950000	1400000			1300000	2000000
P01127	Platelet-derived growth factor subunit B OS=Homo sapiens OX=9606 GN=PDGFB PE=1 SV=1	6400000	1600000	3700000
P11171	Protein 4.1 OS=Homo sapiens OX=9606 GN=EPB41 PE=1 SV=4		4200000	3000000			670000
Q02094	Ammonium transporter Rh type A OS=Homo sapiens OX=9606 GN=RHAG PE=1 SV=2	2400000	3200000	850000
Q9BYJ1	Hydroperoxide isomerase ALOXE3 OS=Homo sapiens OX=9606 GN=ALOXE3 PE=1 SV=1			940000
P04180	Phosphatidylcholine-sterol acyltransferase OS=Homo sapiens OX=9606 GN=LCAT PE=1 SV=1				4500000
A0A0B4J1V2	Immunoglobulin heavy variable 2-26 OS=Homo sapiens OX=9606 GN=IGHV2-26 PE=3 SV=1					3500000
Q96FQ6	Protein S100-A16 OS=Homo sapiens OX=9606 GN=S100A16 PE=1 SV=1	2400000		2500000
P35754	Glutaredoxin-1 OS=Homo sapiens OX=9606 GN=GLRX PE=1 SV=2				11000000
A0A0B4J1Y8	Immunoglobulin lambda variable 9-49 OS=Homo sapiens OX=9606 GN=IGLV9-49 PE=1 SV=1					34000000
P20618	Proteasome subunit beta type-1 OS=Homo sapiens OX=9606 GN=PSMB1 PE=1 SV=2		1600000	1300000	1800000
Q9UGM5	Fetuin-B OS=Homo sapiens OX=9606 GN=FETUB PE=1 SV=2			920000		1700000
P16402	Histone H1.3 OS=Homo sapiens OX=9606 GN=HIST1H1D PE=1 SV=2		3600000
P40925	Malate dehydrogenase, cytoplasmic OS=Homo sapiens OX=9606 GN=MDH1 PE=1 SV=4				2800000
O43548	Protein-glutamine gamma-glutamyltransferase 5 OS=Homo sapiens OX=9606 GN=TGM5 PE=1 SV=4				3100000
Q96G03	Phosphoglucomutase-2 OS=Homo sapiens OX=9606 GN=PGM2 PE=1 SV=4				6400000
Q14767	Latent-transforming growth factor beta-binding protein 2 OS=Homo sapiens OX=9606 GN=LTBP2 PE=1 SV=3	660000	1700000	240000
Q08431	Lactadherin OS=Homo sapiens OX=9606 GN=MFGE8 PE=1 SV=3		1100000
Q8J025	Protein APCDD1 OS=Homo sapiens OX=9606 GN=APCDD1 PE=1 SV=1					880000	260000
P55058	Phospholipid transfer protein OS=Homo sapiens OX=9606 GN=PLTP PE=1 SV=1		830000			1600000
P23528	Cofilin-1 OS=Homo sapiens OX=9606 GN=CFL1 PE=1 SV=3		890000		990000
Q96Q89	Kinesin-like protein KIF20B OS=Homo sapiens OX=9606 GN=KIF20B PE=1 SV=3					410000000
O15145	Actin-related protein 2/3 complex subunit 3 OS=Homo sapiens OX=9606 GN=ARPC3 PE=1 SV=3				1500000
P49862	Kallikrein-7 OS=Homo sapiens OX=9606 GN=KLK7 PE=1 SV=1	660000		640000
Q14254	Flotillin-2 OS=Homo sapiens OX=9606 GN=FLOT2 PE=1 SV=2	6000000	690000	790000
P05386	60S acidic ribosomal protein P1 OS=Homo sapiens OX=9606 GN=RPLP1 PE=1 SV=1				13000000
Q9H0E2	Toll-interacting protein OS=Homo sapiens OX=9606 GN=TOLLIP PE=1 SV=1	1400000			5100000
A0A0C4DH33	Immunoglobulin heavy variable 1-24 OS=Homo sapiens OX=9606 GN=IGHV1-24 PE=3 SV=1					1600000	7300000
P52907	F-actin-capping protein subunit alpha-1 OS=Homo sapiens OX=9606 GN=CAPZA1 PE=1 SV=3				2100000
P07476	Involucrin OS=Homo sapiens OX=9606 GN=IVL PE=1 SV=2				2500000
P02655	Apolipoprotein C-II OS=Homo sapiens OX=9606 GN=APOC2 PE=1 SV=1						2900000
Q9NP59	Solute carrier family 40 member 1 OS=Homo sapiens OX=9606 GN=SLC40A1 PE=1 SV=1	280000	550000
P14151	L-selectin OS=Homo sapiens OX=9606 GN=SELL PE=1 SV=2			670000		6100000	5000000
O14960	Leukocyte cell-derived chemotaxin-2 OS=Homo sapiens OX=9606 GN=LECT2 PE=1 SV=2	26000000	6600000			2600000
O15335	Chondroadherin OS=Homo sapiens OX=9606 GN=CHAD PE=1 SV=2	2300000
Q15645	Pachytene checkpoint protein 2 homolog OS=Homo sapiens OX=9606 GN=TRIP13 PE=1 SV=2		130000
P01036	Cystatin-S OS=Homo sapiens OX=9606 GN=CST4 PE=1 SV=3	620000
P01714	Immunoglobulin lambda variable 3-19 OS=Homo sapiens OX=9606 GN=IGLV3-19 PE=1 SV=2			820000
Q969X1	Protein lifeguard 3 OS=Homo sapiens OX=9606 GN=TMBIM1 PE=1 SV=2	2900000	770000
P16070	CD44 antigen OS=Homo sapiens OX=9606 GN=CD44 PE=1 SV=3		1100000	350000
P21926	CD9 antigen OS=Homo sapiens OX=9606 GN=CD9 PE=1 SV=4	1800000	510000
Q9Y3R4	Sialidase-2 OS=Homo sapiens OX=9606 GN=NEU2 PE=1 SV=2			1000000	4800000
P15907	Beta-galactoside alpha-2,6-sialyltransferase 1 OS=Homo sapiens OX=9606 GN=ST6GAL1 PE=1 SV=1		610000
Q13885	Tubulin beta-2A chain OS=Homo sapiens OX=9606 GN=TUBB2A PE=1 SV=1			2900000
O14773	Tripeptidyl-peptidase 1 OS=Homo sapiens OX=9606 GN=TPP1 PE=1 SV=2			660000
P04279	Semenogelin-1 OS=Homo sapiens OX=9606 GN=SEMG1 PE=1 SV=2	1700000
P25786	Proteasome subunit alpha type-1 OS=Homo sapiens OX=9606 GN=PSMA1 PE=1 SV=1		400000
P25815	Protein S100-P OS=Homo sapiens OX=9606 GN=S100P PE=1 SV=2			64000
P23396	40S ribosomal protein S3 OS=Homo sapiens OX=9606 GN=RPS3 PE=1 SV=2
Q99969	Retinoic acid receptor responder protein 2 OS=Homo sapiens OX=9606 GN=RARRES2 PE=1 SV=1	910000	170000
O60911	Cathepsin L2 OS=Homo sapiens OX=9606 GN=CTSV PE=1 SV=2	620000
P68371	Tubulin beta-4B chain OS=Homo sapiens OX=9606 GN=TUBB4B PE=1 SV=1			350000
Q9UIV8	Serpin B13 OS=Homo sapiens OX=9606 GN=SERPINB13 PE=1 SV=2				1200000
P80723	Brain acid soluble protein 1 OS=Homo sapiens OX=9606 GN=BASP1 PE=1 SV=2	730000
P28072	Proteasome subunit beta type-6 OS=Homo sapiens OX=9606 GN=PSMB6 PE=1 SV=4	5600000		3600000
P80188	Neutrophil gelatinase-associated lipocalin OS=Homo sapiens OX=9606 GN=LCN2 PE=1 SV=2	940000
O75340	Programmed cell death protein 6 OS=Homo sapiens OX=9606 GN=PDCD6 PE=1 SV=1		310000		860000
P25789	Proteasome subunit alpha type-4 OS=Homo sapiens OX=9606 GN=PSMA4 PE=1 SV=1
P02741	C-reactive protein OS=Homo sapiens OX=9606 GN=CRP PE=1 SV=1			430000			2100000
Q9NRA1	Platelet-derived growth factor C OS=Homo sapiens OX=9606 GN=PDGFC PE=1 SV=2	3700000
Q9Y446	Plakophilin-3 OS=Homo sapiens OX=9606 GN=PKP3 PE=1 SV=1				2300000
O43240	Kallikrein-10 OS=Homo sapiens OX=9606 GN=KLK10 PE=1 SV=3			1800000
O75112	LIM domain-binding protein 3 OS=Homo sapiens OX=9606 GN=LDB3 PE=1 SV=2					2600000
Q12805	EGF-containing fibulin-like extracellular matrix protein 1 OS=Homo sapiens OX=9606 GN=EFEMP1 PE=1 SV=2						1900000
Q9GZN2	Homeobox protein TGIF2 OS=Homo sapiens OX=9606 GN=TGIF2 PE=1 SV=1			3100000
Q9P0G3	Kallikrein-14 OS=Homo sapiens OX=9606 GN=KLK14 PE=1 SV=2	780000		650000
P13797	Plastin-3 OS=Homo sapiens OX=9606 GN=PLS3 PE=1 SV=4				980000
A0A0C4DH34	Immunoglobulin heavy variable 4-28 OS=Homo sapiens OX=9606 GN=IGHV4-28 PE=3 SV=1			1800000			2900000
O95969	Secretoglobin family 1D member 2 OS=Homo sapiens OX=9606 GN=SCGB1D2 PE=2 SV=1	6300000		1600000
Q86XI8	Uncharacterized protein ZSWIM9 OS=Homo sapiens OX=9606 GN=ZSWIM9 PE=1 SV=2					2800000
Q658P3	Metalloreductase STEAP3 OS=Homo sapiens OX=9606 GN=STEAP3 PE=1 SV=2		1800000	370000
A0A0A0MT89	Immunoglobulin kappa joining 1 OS=Homo sapiens OX=9606 GN=IGKJ1 PE=4 SV=2					25000000	7200000
Q6UX71	Plexin domain-containing protein 2 OS=Homo sapiens OX=9606 GN=PLXDC2 PE=1 SV=1						330000
P26038	Moesin OS=Homo sapiens OX=9606 GN=MSN PE=1 SV=3	360000
P0DP57	Secreted Ly-6/uPAR domain-containing protein 2 OS=Homo sapiens OX=9606 GN=SLURP2 PE=1 SV=1		1100000		22000000
A0A075B6I9	Immunoglobulin lambda variable 7-46 OS=Homo sapiens OX=9606 GN=IGLV7-46 PE=3 SV=4					71000000
P60953	Cell division control protein 42 homolog OS=Homo sapiens OX=9606 GN=CDC42 PE=1 SV=2	1300000	1200000
P05120	Plasminogen activator inhibitor 2 OS=Homo sapiens OX=9606 GN=SERPINB2 PE=1 SV=2	1700000			1700000
Q9NNX1	Tuftelin OS=Homo sapiens OX=9606 GN=TUFT1 PE=1 SV=1				2300000
Q66K66	Transmembrane protein 198 OS=Homo sapiens OX=9606 GN=TMEM198 PE=1 SV=1
Q9BYD5	Cornifelin OS=Homo sapiens OX=9606 GN=CNFN PE=1 SV=2			21000000
P49189	4-trimethylaminobutyraldehyde dehydrogenase OS=Homo sapiens OX=9606 GN=ALDH9A1 PE=1 SV=3				2100000
P60763	Ras-related C3 botulinum toxin substrate 3 OS=Homo sapiens OX=9606 GN=RAC3 PE=1 SV=1	4100000	710000
Q8TCY9	Up-regulator of cell proliferation OS=Homo sapiens OX=9606 GN=URGCP PE=1 SV=2					11000000
P09172	Dopamine beta-hydroxylase OS=Homo sapiens OX=9606 GN=DBH PE=1 SV=3					2000000
P00746	Complement factor D OS=Homo sapiens OX=9606 GN=CFD PE=1 SV=5			730000
P01709	Immunoglobulin lambda variable 2-8 OS=Homo sapiens OX=9606 GN=IGLV2-8 PE=1 SV=2					42000000	16000000
P18510	Interleukin-1 receptor antagonist protein OS=Homo sapiens OX=9606 GN=IL1RN PE=1 SV=1				1400000
E7ETH6	Zinc finger protein 587B OS=Homo sapiens OX=9606 GN=ZNF587B PE=1 SV=1
P40926	Malate dehydrogenase, mitochondrial OS=Homo sapiens OX=9606 GN=MDH2 PE=1 SV=3					1300000
P01721	Immunoglobulin lambda variable 6-57 OS=Homo sapiens OX=9606 GN=IGLV6-57 PE=1 SV=2					770000
Q9NP98	Myozenin-1 OS=Homo sapiens OX=9606 GN=MYOZ1 PE=1 SV=1					13000000
P22891	Vitamin K-dependent protein Z OS=Homo sapiens OX=9606 GN=PROZ PE=1 SV=2					1400000
Q15075	Early endosome antigen 1 OS=Homo sapiens OX=9606 GN=EEA1 PE=1 SV=2				200000
Q9UBC9	Small proline-rich protein 3 OS=Homo sapiens OX=9606 GN=SPRR3 PE=1 SV=2	600000
P07996	Thrombospondin-1 OS=Homo sapiens OX=9606 GN=THBS1 PE=1 SV=2					780000
Q8NI99	Angiopoietin-related protein 6 OS=Homo sapiens OX=9606 GN=ANGPTL6 PE=1 SV=1						1200000
P13716	Delta-aminolevulinic acid dehydratase OS=Homo sapiens OX=9606 GN=ALAD PE=1 SV=1		160000
A0A075B6H9	Immunoglobulin lambda variable 4-69 OS=Homo sapiens OX=9606 GN=IGLV4-69 PE=1 SV=1					1400000
P13611	Versican core protein OS=Homo sapiens OX=9606 GN=VCAN PE=1 SV=3
P61224	Ras-related protein Rap-1b OS=Homo sapiens OX=9606 GN=RAP1B PE=1 SV=1
Q13609	Deoxyribonuclease gamma OS=Homo sapiens OX=9606 GN=DNASE1L3 PE=1 SV=1		760000
Q99798	Aconitate hydratase, mitochondrial OS=Homo sapiens OX=9606 GN=ACO2 PE=1 SV=2					770000
P62820	Ras-related protein Rab-1A OS=Homo sapiens OX=9606 GN=RAB1A PE=1 SV=3		1900000
P10826	Retinoic acid receptor beta OS=Homo sapiens OX=9606 GN=RARB PE=1 SV=2
P00352	Retinal dehydrogenase 1 OS=Homo sapiens OX=9606 GN=ALDH1A1 PE=1 SV=2
Q13642	Four and a half LIM domains protein 1 OS=Homo sapiens OX=9606 GN=FHL1 PE=1 SV=4					2400000
Q92747	Actin-related protein 2/3 complex subunit 1A OS=Homo sapiens OX=9606 GN=ARPC1A PE=2 SV=2
Q9UKK9	ADP-sugar pyrophosphatase OS=Homo sapiens OX=9606 GN=NUDT5 PE=1 SV=1			830000
P37837	Transaldolase OS=Homo sapiens OX=9606 GN=TALDO1 PE=1 SV=2				2100000
P01034	Cystatin-C OS=Homo sapiens OX=9606 GN=CST3 PE=1 SV=1			1700000
A0A0C4DH24	Immunoglobulin kappa variable 6-21 OS=Homo sapiens OX=9606 GN=IGKV6-21 PE=3 SV=1					3000000
P06276	Cholinesterase OS=Homo sapiens OX=9606 GN=BCHE PE=1 SV=1						2800000
P60903	Protein S100-A10 OS=Homo sapiens OX=9606 GN=S100A10 PE=1 SV=2			1100000
P36871	Phosphoglucomutase-1 OS=Homo sapiens OX=9606 GN=PGM1 PE=1 SV=3					4100000
P01911	HLA class II histocompatibility antigen, DRB1-15 beta chain OS=Homo sapiens OX=9606 GN=HLA-DRB1 PE=1 SV=2			2400000
P32004	Neural cell adhesion molecule L1 OS=Homo sapiens OX=9606 GN=L1CAM PE=1 SV=2			370000
Q6ZP82	Coiled-coil domain-containing protein 141 OS=Homo sapiens OX=9606 GN=CCDC141 PE=1 SV=2
Q9NZH6	Interleukin-37 OS=Homo sapiens OX=9606 GN=IL37 PE=1 SV=1			1000000
P21817	Ryanodine receptor 1 OS=Homo sapiens OX=9606 GN=RYR1 PE=1 SV=3
P49748	Very long-chain specific acyl-CoA dehydrogenase, mitochondrial OS=Homo sapiens OX=9606 GN=ACADVL PE=1 SV=1			270000
Q9Y3F4	Serine-threonine kinase receptor-associated protein OS=Homo sapiens OX=9606 GN=STRAP PE=1 SV=1				580000
P48788	Troponin I, fast skeletal muscle OS=Homo sapiens OX=9606 GN=TNNI2 PE=1 SV=2					5600000
P28074	Proteasome subunit beta type-5 OS=Homo sapiens OX=9606 GN=PSMB5 PE=1 SV=3			550000
Q9NYS7	WD repeat and SOCS box-containing protein 2 OS=Homo sapiens OX=9606 GN=WSB2 PE=2 SV=1					4900000
P62873	Guanine nucleotide-binding protein G(I)/G(S)/G(T) subunit beta-1 OS=Homo sapiens OX=9606 GN=GNB1 PE=1 SV=3
Q9UJ70	N-acetyl-D-glucosamine kinase OS=Homo sapiens OX=9606 GN=NAGK PE=1 SV=4
P14625	Endoplasmin OS=Homo sapiens OX=9606 GN=HSP90B1 PE=1 SV=1			610000
P28289	Tropomodulin-1 OS=Homo sapiens OX=9606 GN=TMOD1 PE=1 SV=1					1200000
Q9Y5Y7	Lymphatic vessel endothelial hyaluronic acid receptor 1 OS=Homo sapiens OX=9606 GN=LYVE1 PE=1 SV=2			300000
Q16563	Synaptophysin-like protein 1 OS=Homo sapiens OX=9606 GN=SYPL1 PE=1 SV=1	2400000
P29377	Protein S100-G OS=Homo sapiens OX=9606 GN=S100G PE=3 SV=2						3500000
O75874	Isocitrate dehydrogenase [NADP] cytoplasmic OS=Homo sapiens OX=9606 GN=IDH1 PE=1 SV=2
P49720	Proteasome subunit beta type-3 OS=Homo sapiens OX=9606 GN=PSMB3 PE=1 SV=2			630000
Q9NY33	Dipeptidyl peptidase 3 OS=Homo sapiens OX=9606 GN=DPP3 PE=1 SV=2
Q14185	Dedicator of cytokinesis protein 1 OS=Homo sapiens OX=9606 GN=DOCK1 PE=1 SV=2						770000
Q92817	Envoplakin OS=Homo sapiens OX=9606 GN=EVPL PE=1 SV=3
Q5VVQ6	Ubiquitin thioesterase OTU1 OS=Homo sapiens OX=9606 GN=YOD1 PE=1 SV=1				1100000
P62826	GTP-binding nuclear protein Ran OS=Homo sapiens OX=9606 GN=RAN PE=1 SV=3		1300000
P00915	Carbonic anhydrase 1 OS=Homo sapiens OX=9606 GN=CA1 PE=1 SV=2		1100000
P18669	Phosphoglycerate mutase 1 OS=Homo sapiens OX=9606 GN=PGAM1 PE=1 SV=2					6700000
Q3MJ16	Cytosolic phospholipase A2 epsilon OS=Homo sapiens OX=9606 GN=PLA2G4E PE=2 SV=4			180000
P12109	Collagen alpha-1(VI) chain OS=Homo sapiens OX=9606 GN=COL6A1 PE=1 SV=3
P62328	Thymosin beta-4 OS=Homo sapiens OX=9606 GN=TMSB4X PE=1 SV=2	1000000
P00568	Adenylate kinase isoenzyme 1 OS=Homo sapiens OX=9606 GN=AK1 PE=1 SV=3					6100000
A0A075B6Q5	Immunoglobulin heavy variable 3-64 OS=Homo sapiens OX=9606 GN=IGHV3-64 PE=3 SV=1						3700000
Q9ULT0	Tetratricopeptide repeat protein 7A OS=Homo sapiens OX=9606 GN=TTC7A PE=1 SV=3
Q02383	Semenogelin-2 OS=Homo sapiens OX=9606 GN=SEMG2 PE=1 SV=1	96000
Q9NQB0	Transcription factor 7-like 2 OS=Homo sapiens OX=9606 GN=TCF7L2 PE=1 SV=2					660000
P51659	Peroxisomal multifunctional enzyme type 2 OS=Homo sapiens OX=9606 GN=HSD17B4 PE=1 SV=3			610000
P12235	ADP/ATP translocase 1 OS=Homo sapiens OX=9606 GN=SLC25A4 PE=1 SV=4					3000000
Q9H0E3	Histone deacetylase complex subunit SAP130 OS=Homo sapiens OX=9606 GN=SAP130 PE=1 SV=1					2400000
P53804	E3 ubiquitin-protein ligase TTC3 OS=Homo sapiens OX=9606 GN=TTC3 PE=1 SV=2			11000000
O60437	Periplakin OS=Homo sapiens OX=9606 GN=PPL PE=1 SV=4				780000
P05556	Integrin beta-1 OS=Homo sapiens OX=9606 GN=ITGB1 PE=1 SV=2	580000
Q9UL68	Myelin transcription factor 1-like protein OS=Homo sapiens OX=9606 GN=MYT1L PE=2 SV=3			1000000
Q9Y2T3	Guanine deaminase OS=Homo sapiens OX=9606 GN=GDA PE=1 SV=1			200000
P01137	Transforming growth factor beta-1 proprotein OS=Homo sapiens OX=9606 GN=TGFB1 PE=1 SV=2	740000
P02812	Basic salivary proline-rich protein 2 OS=Homo sapiens OX=9606 GN=PRB2 PE=1 SV=3	170000
Q2TV78	Putative macrophage stimulating 1-like protein OS=Homo sapiens OX=9606 GN=MST1L PE=2 SV=2					1400000
P17174	Aspartate aminotransferase, cytoplasmic OS=Homo sapiens OX=9606 GN=GOT1 PE=1 SV=3
Q92786	Prospero homeobox protein 1 OS=Homo sapiens OX=9606 GN=PROX1 PE=1 SV=2				24000000
Q3ZCW2	Galectin-related protein OS=Homo sapiens OX=9606 GN=LGALSL PE=1 SV=2				710000
Q9Y6V0	Protein piccolo OS=Homo sapiens OX=9606 GN=PCLO PE=1 SV=5
P20073	Annexin A7 OS=Homo sapiens OX=9606 GN=ANXA7 PE=1 SV=3				320000
P22749	Granulysin OS=Homo sapiens OX=9606 GN=GNLY PE=1 SV=3	1500000
Q9NPH3	Interleukin-1 receptor accessory protein OS=Homo sapiens OX=9606 GN=IL1RAP PE=1 SV=2						730000
A0A0A0MT36	Immunoglobulin kappa variable 6D-21 OS=Homo sapiens OX=9606 GN=IGKV6D-21 PE=3 SV=1			460000
Q9H6X2	Anthrax toxin receptor 1 OS=Homo sapiens OX=9606 GN=ANTXR1 PE=1 SV=2						3100000
P01703	Immunoglobulin lambda variable 1-40 OS=Homo sapiens OX=9606 GN=IGLV1-40 PE=1 SV=2					23000000	25000000
Q13813	Spectrin alpha chain, non-erythrocytic 1 OS=Homo sapiens OX=9606 GN=SPTAN1 PE=1 SV=3				670000
P02511	Alpha-crystallin B chain OS=Homo sapiens OX=9606 GN=CRYAB PE=1 SV=2					1000000
P07814	Bifunctional glutamate/proline--tRNA ligase OS=Homo sapiens OX=9606 GN=EPRS PE=1 SV=5				5400000
P08575	Receptor-type tyrosine-protein phosphatase C OS=Homo sapiens OX=9606 GN=PTPRC PE=1 SV=3		360000
Q86TD4	Sarcalumenin OS=Homo sapiens OX=9606 GN=SRL PE=2 SV=2					4200000
P04062	Lysosomal acid glucosylceramidase OS=Homo sapiens OX=9606 GN=GBA PE=1 SV=3			900000
Q8TCV5	WAP four-disulfide core domain protein 5 OS=Homo sapiens OX=9606 GN=WFDC5 PE=2 SV=1			720000
P99999	Cytochrome c OS=Homo sapiens OX=9606 GN=CYCS PE=1 SV=2					740000
P01704	Immunoglobulin lambda variable 2-14 OS=Homo sapiens OX=9606 GN=IGLV2-14 PE=1 SV=2					56000000
P23743	Diacylglycerol kinase alpha OS=Homo sapiens OX=9606 GN=DGKA PE=1 SV=3		170000
A0A075B6J9	Immunoglobulin lambda variable 2-18 OS=Homo sapiens OX=9606 GN=IGLV2-18 PE=3 SV=2					1700000
Q5H9U9	Probable ATP-dependent RNA helicase DDX60-like OS=Homo sapiens OX=9606 GN=DDX60L PE=2 SV=2					3500000
Q8WUD1	Ras-related protein Rab-2B OS=Homo sapiens OX=9606 GN=RAB2B PE=1 SV=1				1300000
O75608	Acyl-protein thioesterase 1 OS=Homo sapiens OX=9606 GN=LYPLA1 PE=1 SV=1				2100000
P16150	Leukosialin OS=Homo sapiens OX=9606 GN=SPN PE=1 SV=1	470000
O00571	ATP-dependent RNA helicase DDX3X OS=Homo sapiens OX=9606 GN=DDX3X PE=1 SV=3
Q92765	Secreted frizzled-related protein 3 OS=Homo sapiens OX=9606 GN=FRZB PE=1 SV=2	1400000
P49411	Elongation factor Tu, mitochondrial OS=Homo sapiens OX=9606 GN=TUFM PE=1 SV=2	1600000
P04085	Platelet-derived growth factor subunit A OS=Homo sapiens OX=9606 GN=PDGFA PE=1 SV=1					1600000
O95865	N(G),N(G)-dimethylarginine dimethylaminohydrolase 2 OS=Homo sapiens OX=9606 GN=DDAH2 PE=1 SV=1				14000000
Q7Z6K1	THAP domain-containing protein 5 OS=Homo sapiens OX=9606 GN=THAP5 PE=1 SV=2					4800000
P29034	Protein S100-A2 OS=Homo sapiens OX=9606 GN=S100A2 PE=1 SV=3				5800000
P10809	60 kDa heat shock protein, mitochondrial OS=Homo sapiens OX=9606 GN=HSPD1 PE=1 SV=2			380000
P20160	Azurocidin OS=Homo sapiens OX=9606 GN=AZU1 PE=1 SV=3
P11413	Glucose-6-phosphate 1-dehydrogenase OS=Homo sapiens OX=9606 GN=G6PD PE=1 SV=4				420000
Q8TCU4	Alstrom syndrome protein 1 OS=Homo sapiens OX=9606 GN=ALMS1 PE=1 SV=4		34000000
P19237	Troponin I, slow skeletal muscle OS=Homo sapiens OX=9606 GN=TNNI1 PE=1 SV=3					6400000
P13798	Acylamino-acid-releasing enzyme OS=Homo sapiens OX=9606 GN=APEH PE=1 SV=4
P26641	Elongation factor 1-gamma OS=Homo sapiens OX=9606 GN=EEF1G PE=1 SV=3				6500000
O95715	C-X-C motif chemokine 14 OS=Homo sapiens OX=9606 GN=CXCL14 PE=1 SV=2					1300000
Q9Y6R7	IgGFc-binding protein OS=Homo sapiens OX=9606 GN=FCGBP PE=1 SV=3
Q92608	Dedicator of cytokinesis protein 2 OS=Homo sapiens OX=9606 GN=DOCK2 PE=1 SV=2			23000000
O95180	Voltage-dependent T-type calcium channel subunit alpha-1H OS=Homo sapiens OX=9606 GN=CACNA1H PE=1 SV=4
Q8IZL2	Mastermind-like protein 2 OS=Homo sapiens OX=9606 GN=MAML2 PE=1 SV=2
O95747	Serine/threonine-protein kinase OSR1 OS=Homo sapiens OX=9606 GN=OXSR1 PE=1 SV=1					390000
P06748	Nucleophosmin OS=Homo sapiens OX=9606 GN=NPM1 PE=1 SV=2			7500000
