# Supplementary material for: Proteomics Profiling of Neuron-Derived Small Extracellular Vesicles from Human Plasma: Enabling Single-Subject Analysis
Source: Int J Mol Sci. 2021 Mar 14;22(6):2951. doi: 10.3390/ijms22062951 (PMC7999506; doi:10.3390/ijms22062951)
Supplement: Supplementary file 1 [file ijms-22-02951-s001.zip › Supplementary Material/Supplementary Dataset - SD3.xlsx]

## Sheet: Foglio1
Supplementary Dataset - SD3. Identified proteins that are in common to the 4 patients plasma-NDsEV
Protein ID	Protein Description	Gene name
P04114	apolipoprotein B	APOB
O14791	apolipoprotein L1	APOL1
A0A0B4	immunoglobulin heavy variable 3-72	IGHV3-72
P15924	desmoplakin	DSP
P12259	coagulation factor V	F5
P10599	thioredoxin	TXN
P0C0L5	complement C4B	C4B
P0C0L4	complement C4A	C4A
O00391	quiescin sulfhydryl oxidase 1	QSOX1
P01877	immunoglobulin heavy constant alpha 2	IGHA2
P01876	immunoglobulin heavy constant alpha 1	IGHA1
P05452	C-type lectin domain family 3 member B	CLEC3B
P80108	glycosylphosphatidylinositol specific phospholipase D1	GPLD1
P01871	immunoglobulin heavy constant mu	IGHM
P07358	complement C8 beta chain	C8B
P04003	complement component 4 binding protein alpha	C4BPA
P07357	complement C8 alpha chain	C8A
P04004	vitronectin	VTN
O95445	apolipoprotein M	APOM
P01593	immunoglobulin kappa variable 1D-33	IGKV1D-33
P06702	S100 calcium binding protein A9	S100A9
P08603	complement factor H	CFH
P35527	keratin 9	KRT9
P01591	joining chain of multimeric IgA and IgM	JCHAIN
P02042	hemoglobin subunit delta	HBD
P03952	kallikrein B1	KLKB1
B9A064	immunoglobulin lambda like polypeptide 5	IGLL5
P10646	tissue factor pathway inhibitor	TFPI
A0A0B4	immunoglobulin heavy variable 3-74	IGHV3-74
P04406	glyceraldehyde-3-phosphate dehydrogenase	GAPDH
P10643	complement C7	C7
Q08554	desmocollin 1	DSC1
A0A0C4	immunoglobulin kappa variable 1-6	IGKV1-6
A0A0A0	immunoglobulin heavy variable 3-49	IGHV3-49
Q8WVV4	premature ovarian failure, 1B	POF1B
P27918	complement factor properdin	CFP
P07360	complement C8 gamma chain	C8G
P02679	fibrinogen gamma chain	FGG
P06396	gelsolin	GSN
Q9NZP8	complement C1r subcomponent like	C1RL
P01861	immunoglobulin heavy constant gamma 4	IGHG4
P02675	fibrinogen beta chain	FGB
P01860	immunoglobulin heavy constant gamma 3	IGHG3
P08697	serpin family F member 2	SERPINF2
P06312	immunoglobulin kappa variable 4-1	IGKV4-1
P01780	immunoglobulin heavy variable 3-7	IGHV3-7
P00450	ceruloplasmin	CP
P05546	serpin family D member 1	SERPIND1
P04217	alpha-1-B glycoprotein	A1BG
Q14624	inter-alpha-trypsin inhibitor heavy chain family member 4	ITIH4
O75882	attractin	ATRN
P51884	lumican	LUM
A0A0B4	immunoglobulin heavy variable 1-69-2	IGHV1-69-2
P19823	inter-alpha-trypsin inhibitor heavy chain 2	ITIH2
P02749	apolipoprotein H	APOH
P19827	inter-alpha-trypsin inhibitor heavy chain 1	ITIH1
A0A0C4	immunoglobulin kappa variable 3D-20	IGKV3D-20
P02748	complement C9	C9
P68871	hemoglobin subunit beta	HBB
P02747	complement C1q C chain	C1QC
P01019	angiotensinogen	AGT
P02746	complement C1q B chain	C1QB
P02743	amyloid P component, serum	APCS
P22792	carboxypeptidase N subunit 2	CPN2
P09871	complement C1s	C1S
P05154	serpin family A member 5	SERPINA5
P43652	afamin	AFM
P05155	serpin family G member 1	SERPING1
P05156	complement factor I	CFI
Q92954	proteoglycan 4	PRG4
P01011	serpin family A member 3	SERPINA3
A0A0B4	immunoglobulin heavy variable 3-15	IGHV3-15
P31944	caspase 14	CASP14
O75636	ficolin 3	FCN3
P23142	fibulin 1	FBLN1
P07339	cathepsin D	CTSD
P35908	keratin 2	KRT2
Q15848	adiponectin, C1Q and collagen domain containing	ADIPOQ
Q5T749	keratinocyte proline rich protein	KPRP
P55056	apolipoprotein C4	APOC4
P05160	coagulation factor XIII B chain	F13B
P17936	insulin like growth factor binding protein 3	IGFBP3
P49908	selenoprotein P	SELENOP
P01009	serpin family A member 1	SERPINA1
Q13790	apolipoprotein F	APOF
P01008	serpin family C member 1	SERPINC1
P04196	histidine rich glycoprotein	HRG
P04075	aldolase, fructose-bisphosphate A	ALDOA
P01764	immunoglobulin heavy variable 3-23	IGHV3-23
Q14520	hyaluronan binding protein 2	HABP2
P25311	alpha-2-glycoprotein 1, zinc-binding	AZGP1
P81605	dermcidin	DCD
P10909	clusterin	CLU
P07225	Vitamin K-dependent protein S	PROS1
P01042	kininogen 1	KNG1
P01040	cystatin A	CSTA
Q13835	plakophilin 1	PKP1
A0A0B4	immunoglobulin heavy variable 6-1	IGHV6-1
O75342	arachidonate 12-lipoxygenase, 12R type	ALOX12B
P19652	orosomucoid 2	ORM2
Q03591	complement factor H related 1	CFHR1
P13671	complement C6	C6
P05090	apolipoprotein D	APOD
P00747	plasminogen	PLG
P00748	coagulation factor XII	F12
P02649	apolipoprotein E	APOE
Q02413	desmoglein 1	DSG1
P01834	immunoglobulin kappa constant	IGKC
P02647	apolipoprotein A1	APOA1
P55196	afadin, adherens junction formation factor	AFDN
P02766	transthyretin	TTR
P00742	coagulation factor X	F10
P02765	alpha 2-HS glycoprotein	AHSG
P69905	hemoglobin subunit alpha 1	HBA1
P61626	lysozyme	LYZ
P02763	orosomucoid 1	ORM1
P02760	alpha-1-microglobulin/bikunin precursor	AMBP
P29622	serpin family A member 4	SERPINA4
P27169	paraoxonase 1	PON1
P01031	complement C5	C5
Q96PD5	peptidoglycan recognition protein 2	PGLYRP2
P14923	junction plakoglobin	JUP
P10720	platelet factor 4 variant 1	PF4V1
A0A0C4	immunoglobulin heavy variable 1-18	IGHV1-18
P00738	haptoglobin	HP
P11021	heat shock protein family A member 5	Hsp70
P00739	haptoglobin-related protein	HPR
P00736	complement C1r	C1R
P00734	coagulation factor II, thrombin	F2
P01824	immunoglobulin heavy variable 4-39	IGHV4-39
P01701	immunoglobulin lambda variable 1-51	IGLV1-51
P01700	immunoglobulin lambda variable 1-47	IGLV1-47
A0A0C4	immunoglobulin heavy variable 5-51	IGHV5-51
P02753	retinol binding protein 4	RBP4
P0DJI8	serum amyloid A1	SAA1
P02751	fibronectin 1	FN1
P01024	complement C3	C3
P01023	alpha-2-macroglobulin	A2M
P01782	immunoglobulin heavy variable 3-9	IGHV3-9
P02750	leucine rich alpha-2-glycoprotein 1	LRG1
P05543	serpin family A member 7	SERPINA7
P02671	fibrinogen alpha chain	FGA
P02790	hemopexin	HPX
P05109	S100 calcium binding protein A8	S100A8
P12830	cadherin 1	CDH1
P11226	mannose binding lectin 2	MBL2
P08185	serpin family A member 6	SERPINA6
P01859	immunoglobulin heavy constant gamma 2	IGHG2
Q6UWP8	suprabasin	SBSN
P01857	immunoglobulin heavy constant gamma 1	IGHG1
A0A0C4	immunoglobulin kappa variable 2-24	IGKV2-24
P06681	complement C2	C2
P22352	glutathione peroxidase 3	GPX3
P62979	ribosomal protein S27a	RPS27A
Q16610	extracellular matrix protein 1	ECM1
P02787	transferrin	TF
P04264	keratin 1	KRT1
P20851	complement component 4 binding protein beta	C4BPB
P55774	C-C motif chemokine ligand 18	CCL18
Q13867	bleomycin hydrolase	BLMH
P06727	apolipoprotein A4	APOA4
Q06830	peroxiredoxin 1	PRDX1
O43866	CD5 molecule like	CD5L
P35542	serum amyloid A4, constitutive	SAA4
P48061	C-X-C motif chemokine ligand 12	CXCL12
Q06033	inter-alpha-trypsin inhibitor heavy chain 3	ITIH3
P18428	lipopolysaccharide binding protein	LBP
P01602	immunoglobulin kappa variable 1-5	IGKV1-5
P02656	apolipoprotein C3	APOC3
Q6ZVX7	F-box only protein 50	NCCRP1
P04275	von Willebrand factor	VWF
P02654	apolipoprotein C1	APOC1
P05089	arginase 1	ARG1
P02774	GC, vitamin D binding protein	GC
P00751	complement factor B	CFB
P02652	apolipoprotein A2	APOA2
A0A0J9YX35	Immunoglobulin heavy variable 3-64D	IGHV3-64D
