# Supplementary material for: Proteomics Profiling of Neuron-Derived Small Extracellular Vesicles from Human Plasma: Enabling Single-Subject Analysis
Source: Int J Mol Sci. 2021 Mar 14;22(6):2951. doi: 10.3390/ijms22062951 (PMC7999506; doi:10.3390/ijms22062951)
Supplement: Supplementary file 1 [file ijms-22-02951-s001.zip › Supplementary Material/Supplementary Dataset - SD4.xlsx]

## Sheet: Foglio1
Supplementary Dataset - SD4. Identified proteins that are in common between NES-NDsEV and the total plasma-NDsEV proteins
ID	Protein name	Gene name
Q9H0E2	toll interacting protein	TOLLIP
P04114	apolipoprotein B	APOB
P01880	immunoglobulin heavy constant delta	IGHD
P15924	desmoplakin	DSP
P13987	CD59 molecule	CD59
P10599	thioredoxin	TXN
Q96DA0	zymogen granule protein 16B	ZG16B
O00391	quiescin sulfhydryl oxidase 1	QSOX1
P21926	CD9 molecule	CD9
P60174	triosephosphate isomerase 1	TPI1
P01877	immunoglobulin heavy constant alpha 2 (A2m marker)	IGHA2
P01876	immunoglobulin heavy constant alpha 1	IGHA1
P05452	C-type lectin domain family 3 member B	CLEC3B
Q14574	desmocollin 3	DSC3
P01871	immunoglobulin heavy constant mu	IGHM
P04003	complement component 4 binding protein alpha	C4BPA
P47756	capping actin protein of muscle Z-line beta subunit	CAPZB
P04004	vitronectin	VTN
P03950	angiogenin	ANG
P03951	coagulation factor XI	F11
P03952	kallikrein B1	KLKB1
P02042	hemoglobin subunit delta	HBD
P62805	histone cluster 1 H4 family member i	HIST1H4I
B9A064	immunoglobulin lambda like polypeptide 5	IGLL5
Q08554	desmocollin 1	DSC1
Q08431	milk fat globule-EGF factor 8 protein	MFGE8
P36980	complement factor H related 2	CFHR2
P68104	eukaryotic translation elongation factor 1 alpha 1	EEF1A1
P01861	immunoglobulin heavy constant gamma 4 (G4m marker)	IGHG4
P01860	immunoglobulin heavy constant gamma 3 (G3m marker)	IGHG3
Q9HCY8	S100 calcium binding protein A14	S100A14
P06312	immunoglobulin kappa variable 4-1	IGKV4-1
A0A075B6I0	immunoglobulin lambda variable 8-61	IGLV8-61
P50395	GDP dissociation inhibitor 2	GDI2
O75369	filamin B	FLNB
P23526	adenosylhomocysteinase	AHCY
P25705	ATP synthase, H+ transporting, mitochondrial F1 complex, alpha subunit 1, cardiac muscle	ATP5A1
P19827	inter-alpha-trypsin inhibitor heavy chain 1	ITIH1
P02749	apolipoprotein H	APOH
P23528	cofilin 1	CFL1
P02747	complement C1q C chain	C1QC
P29508	serpin family B member 3	SERPINB3
P02746	complement C1q B chain	C1QB
P00568	adenylate kinase 1	AK1
P63104	tyrosine 3-monooxygenase/tryptophan 5-monooxygenase activation protein zeta	YWHAZ
P29401	transketolase	TKT
P05556	integrin subunit beta 1	ITGB1
P31944	caspase 14	CASP14
Q96IY4	carboxypeptidase B2	CPB2
P32119	peroxiredoxin 2	PRDX2
Q8IW75	serpin family A member 12	SERPINA12
P55058	phospholipid transfer protein	PLTP
P62826	RAN, member RAS oncogene family	RAN
Q96P63	serpin family B member 12	SERPINB12
P13611	versican	VCAN
Q86TJ2	transcriptional adaptor 2B	TADA2B
Q9BYD5	cornifelin	CNFN
P31025	lipocalin 1	LCN1
P35625	TIMP metallopeptidase inhibitor 3	TIMP3
P68371	tubulin beta 4B class IVb	TUBB4B
P31151	S100 calcium binding protein A7	S100A7
P49908	selenoprotein P	SELENOP
P60763	ras-related C3 botulinum toxin substrate 3 (rho family, small GTP binding protein Rac3)	RAC3
P01766	immunoglobulin heavy variable 3-13	IGHV3-13
P01764	immunoglobulin heavy variable 3-23	IGHV3-23
P62820	RAB1A, member RAS oncogene family	RAB1A
Q92820	gamma-glutamyl hydrolase	GGH
P10909	clusterin	CLU
Q13835	plakophilin 1	PKP1
P49189	aldehyde dehydrogenase 9 family member A1	ALDH9A1
P08519	lipoprotein (a)	LPA
O75223	gamma-glutamylcyclotransferase	GGCT
A0A0B4J1U7	immunoglobulin heavy variable 6-1	IGHV6-1
O75340	programmed cell death 6	PDCD6
P09172	dopamine beta-hydroxylase	DBH
P17900	GM2 ganglioside activator	GM2A
P02649	apolipoprotein E	APOE
Q02413	desmoglein 1	DSG1
P02647	apolipoprotein A1	APOA1
P04040	catalase	CAT
P09972	aldolase, fructose-bisphosphate C	ALDOC
Q15582	transforming growth factor beta induced	TGFBI
P61224	RAP1B, member of RAS oncogene family	RAP1B
Q15907	RAB11B, member RAS oncogene family	RAB11B
P35325	small proline rich protein 2B	SPRR2B
P18206	vinculin	VCL
P11021	heat shock protein family A (Hsp70) member 5	HSPA5
P11142	heat shock protein family A (Hsp70) member 8	HSPA8
P00338	lactate dehydrogenase A	LDHA
A8K2U0	alpha-2-macroglobulin like 1	A2ML1
P02751	fibronectin 1	FN1
P01782	immunoglobulin heavy variable 3-9	IGHV3-9
P02671	fibrinogen alpha chain	FGA
P02790	hemopexin	HPX
P14618	pyruvate kinase, muscle	PKM
P05109	S100 calcium binding protein A8	S100A8
Q08188	transglutaminase 3	TGM3
Q6UWP8	suprabasin	SBSN
P06681	complement C2	C2
P02788	lactotransferrin	LTF
P02787	transferrin	TF
P02786	transferrin receptor	TFRC
P26038	moesin	MSN
P60953	cell division cycle 42	CDC42
P20073	annexin A7	ANXA7
Q13867	bleomycin hydrolase	BLMH
P35542	serum amyloid A4, constitutive	SAA4
Q7L5L3	glycerophosphodiester phosphodiesterase domain containing 3	GDPD3
O14773	tripeptidyl peptidase 1	TPP1
P02656	apolipoprotein C3	APOC3
P02776	platelet factor 4	PF4
P02654	apolipoprotein C1	APOC1
P00352	aldehyde dehydrogenase 1 family member A1	ALDH1A1
P02652	apolipoprotein A2	APOA2
Q92743	HtrA serine peptidase 1	HTRA1
Q13510	N-acylsphingosine amidohydrolase 1	ASAH1
P23396	ribosomal protein S3	RPS3
P80188	lipocalin 2	LCN2
Q5T750	chromosome 1 open reading frame 68	C1orf68
P12259	coagulation factor V	F5
P15531	NME/NM23 nucleoside diphosphate kinase 1	NME1
P0C0L4	complement C4A (Rodgers blood group)	C4A
P22735	transglutaminase 1	TGM1
P04083	annexin A1	ANXA1
P62873	G protein subunit beta 1	GNB1
P07355	annexin A2	ANXA2
P06702	S100 calcium binding protein A9	S100A9
Q15149	plectin	PLEC
P01591	joining chain of multimeric IgA and IgM	JCHAIN
A0A0B4J1X5	immunoglobulin heavy variable 3-74	IGHV3-74
P04406	glyceraldehyde-3-phosphate dehydrogenase	GAPDH
P12273	prolactin induced protein	PIP
Q8WVV4	premature ovarian failure, 1B	POF1B
P02679	fibrinogen gamma chain	FGG
P16070	CD44 molecule (Indian blood group)	CD44
P60900	proteasome subunit alpha 6	PSMA6
P02675	fibrinogen beta chain	FGB
P08697	serpin family F member 2	SERPINF2
P26641	eukaryotic translation elongation factor 1 gamma	EEF1G
Q96QA5	gasdermin A	GSDMA
Q08380	galectin 3 binding protein	LGALS3BP
P23490	loricrin	LOR
Q14624	inter-alpha-trypsin inhibitor heavy chain family member 4	ITIH4
A0A0C4DH25	immunoglobulin kappa variable 3D-20	IGKV3D-20
P68871	hemoglobin subunit beta	HBB
P25788	proteasome subunit alpha 3	PSMA3
P05155	serpin family G member 1	SERPING1
P05156	complement factor I	CFI
P01011	serpin family A member 3	SERPINA3
A0A0B4J1V0	immunoglobulin heavy variable 3-15	IGHV3-15
P23142	fibulin 1	FBLN1
O75636	ficolin 3	FCN3
P07339	cathepsin D	CTSD
O75635	serpin family B member 7	SERPINB7
A0A0B4J1V6	immunoglobulin heavy variable 3-73	IGHV3-73
P11279	lysosomal associated membrane protein 1	LAMP1
P17931	galectin 3	LGALS3
Q5M9N0	coiled-coil domain containing 158	CCDC158
P01009	serpin family A member 1	SERPINA1
P04196	histidine rich glycoprotein	HRG
P04075	aldolase, fructose-bisphosphate A	ALDOA
P25311	alpha-2-glycoprotein 1, zinc-binding	AZGP1
P81605	dermcidin	DCD
P06733	enolase 1	ENO1
P01042	kininogen 1	KNG1
P01040	cystatin A	CSTA
Q92817	envoplakin	EVPL
Q03591	complement factor H related 1	CFHR1
P51149	RAB7A, member RAS oncogene family	RAB7A
P05090	apolipoprotein D	APOD
P00748	coagulation factor XII	F12
P01714	immunoglobulin lambda variable 3-19	IGLV3-19
P01834	immunoglobulin kappa constant	IGKC
P09211	glutathione S-transferase pi 1	GSTP1
P69905	hemoglobin subunit alpha 1	HBA1
P61626	lysozyme	LYZ
P29622	serpin family A member 4	SERPINA4
P13716	aminolevulinate dehydratase	ALAD
P06748	nucleophosmin	NPM1
Q96PD5	peptidoglycan recognition protein 2	PGLYRP2
Q96FQ6	S100 calcium binding protein A16	S100A16
P14923	junction plakoglobin	JUP
P00738	haptoglobin	HP
A0A0C4DH31	immunoglobulin heavy variable 1-18	IGHV1-18
P00739	haptoglobin-related protein	HPR
P00736	complement C1r	C1R
P01824	immunoglobulin heavy variable 4-39	IGHV4-39
P01701	immunoglobulin lambda variable 1-51	IGLV1-51
P01700	immunoglobulin lambda variable 1-47	IGLV1-47
A0A0C4DH38	immunoglobulin heavy variable 5-51	IGHV5-51
P01023	alpha-2-macroglobulin	A2M
P04899	G protein subunit alpha i2	GNAI2
Q15517	corneodesmosin	CDSN
P48594	serpin family B member 4	SERPINB4
P12830	cadherin 1	CDH1
P01859	immunoglobulin heavy constant gamma 2 (G2m marker)	IGHG2
P01857	immunoglobulin heavy constant gamma 1 (G1m marker)	IGHG1
P62979	ribosomal protein S27a	RPS27A
Q16610	extracellular matrix protein 1	ECM1
P80723	brain abundant membrane attached signal protein 1	BASP1
Q15645	thyroid hormone receptor interactor 13	TRIP13
P07814	glutamyl-prolyl-tRNA synthetase	EPRS
Q06830	peroxiredoxin 1	PRDX1
P28074	proteasome subunit beta 5	PSMB5
P28072	proteasome subunit beta 6	PSMB6
Q09666	AHNAK nucleoprotein	AHNAK
P22528	small proline rich protein 1B	SPRR1B
P47929	galectin 7	LGALS7
P01602	immunoglobulin kappa variable 1-5	IGKV1-5
Q6ZVX7	non-specific cytotoxic cell receptor protein 1 homolog (zebrafish)	NCCRP1
P05089	arginase 1	ARG1
P00751	complement factor B	CFB
