# Supplementary material for: Proteomics Profiling of Neuron-Derived Small Extracellular Vesicles from Human Plasma: Enabling Single-Subject Analysis
Source: Int J Mol Sci. 2021 Mar 14;22(6):2951. doi: 10.3390/ijms22062951 (PMC7999506; doi:10.3390/ijms22062951)
Supplement: Supplementary file 1 [file ijms-22-02951-s001.zip › Supplementary Material/Supplementary Dataset - SD5.xlsx]

## Sheet: Foglio1
Supplementary Dataset - SD5. Identified proteins that are in common to NES-NDsEV and shared by all the four PD patients plasma-NDsEV
Protein ID	Protein Description	Gene name
P04114	apolipoprotein B	APOB
P01042	kininogen 1	KNG1
P01040	cystatin A	CSTA
Q13835	plakophilin 1	PKP1
P15924	desmoplakin	DSP
P12259	coagulation factor V	F5
P10599	thioredoxin	TXN
Q03591	complement factor H related 1	CFHR1
P0C0L4	complement C4A	C4A
P05090	apolipoprotein D	APOD
O00391	quiescin sulfhydryl oxidase 1	QSOX1
P00748	coagulation factor XII	F12
P02649	apolipoprotein E	APOE
Q02413	desmoglein 1	DSG1
P01834	immunoglobulin kappa constant	IGKC
P01877	immunoglobulin heavy constant alpha 2	IGHCA2
P02647	apolipoprotein A1	APOA1
P01876	immunoglobulin heavy constant alpha 1	IGHA1
P05452	C-type lectin domain family 3 member B	CLEC3B
P69905	hemoglobin subunit alpha 1	HBA1
P61626	lysozyme	LYZ
P01871	immunoglobulin heavy constant mu	IGHM
P04003	complement component 4 binding protein alpha	C4BPA
P29622	serpin family A member 4	SERPINA4
P04004	vitronectin	VTN
P06702	S100 calcium binding protein A9	S100A9
P01591	joining chain of multimeric IgA and IgM	JCHAIN
P02042	hemoglobin subunit delta	HBD
P03952	kallikrein B1	KLKB1
B9A064	immunoglobulin lambda like polypeptide 5	IGLL5
P04406	glyceraldehyde-3-phosphate dehydrogenase	GAPDH
Q96PD5	peptidoglycan recognition protein 2	PGLYRP2
P14923	junction plakoglobin	JUP
Q08554	desmocollin 1	DSC1
P00738	haptoglobin	HP
P11021	heat shock protein family A	Hsp70
Q8WVV4	premature ovarian failure, 1B	POF1B
P00739	haptoglobin-related protein	HPR
P00736	complement C1r	C1R
P01824	immunoglobulin heavy variable 4-39	IGHV4-39
P01701	immunoglobulin lambda variable 1-51	IGLV1-51
P01700	immunoglobulin lambda variable 1-47	IGLV1-47
P02679	fibrinogen gamma chain	FGG
P01861	immunoglobulin heavy constant gamma 4	IGHCG4
P02675	fibrinogen beta chain	FGB
P02751	fibronectin 1	FN1
P01860	immunoglobulin heavy constant gamma 3	IGHG3
P08697	serpin family F member 2	SERPINF2
P01023	alpha-2-macroglobulin	A2M
P01782	immunoglobulin heavy variable 3-9	IGHV3-9
P06312	immunoglobulin kappa variable 4-1	IGKV4-1
P02671	fibrinogen alpha chain	FGA
P02790	hemopexin	HPX
P05109	S100 calcium binding protein A8	S100A8
Q14624	inter-alpha-trypsin inhibitor heavy chain family member 4	ITIH4
P12830	cadherin 1	CDH1
P01859	immunoglobulin heavy constant gamma 2	IGHCG2
P02749	apolipoprotein H	APOH
P19827	inter-alpha-trypsin inhibitor heavy chain 1	ITIH1
P01857	immunoglobulin heavy constant gamma 1	IGHCG1
P68871	hemoglobin subunit beta	HBB
Q6UWP8	suprabasin	SBSN
P02747	complement C1q C chain	C1QC
P02746	complement C1q B chain	C1QB
P06681	complement C2	C2
P62979	ribosomal protein S27a	RPS27A
Q16610	extracellular matrix protein 1	ECM1
P02787	transferrin	TF
P05155	serpin family G member 1	SERPING1
P05156	complement factor I	CFI
P01011	serpin family A member 3	SERPINA3
P23142	fibulin 1	FBLN1
P31944	caspase 14	CASP14
O75636	ficolin 3	FCN3
P07339	cathepsin D	CTSD
Q13867	bleomycin hydrolase	BLMH
Q06830	peroxiredoxin 1	PRDX1
P35542	serum amyloid A4, constitutive	SAA4
P49908	selenoprotein P	SELENOP
P01009	serpin family A member 1	SERPINA1
P01602	immunoglobulin kappa variable 1-5	IGKV1-5
P04196	histidine rich glycoprotein	HRG
P02656	apolipoprotein C3	APOC3
P04075	aldolase, fructose-bisphosphate A	ALDOA
P01764	immunoglobulin heavy variable 3-23	IGHV3-23
Q6ZVX7	non-specific cytotoxic cell receptor protein 1 homolog	zebrafish
P02654	apolipoprotein C1	APOC1
P05089	arginase 1	ARG1
P81605	dermcidin	DCD
P25311	alpha-2-glycoprotein 1, zinc-binding	AZGP1
P00751	complement factor B	CFB
P02652	apolipoprotein A2	APOA2
P10909	clusterin	CLU
